# Supplementary material for: Optimization of DNA extraction from human urinary samples for mycobiome community profiling
Source: PLoS One. 2019 Apr 25;14(4):e0210306. doi: 10.1371/journal.pone.0210306 (PMC6483181; doi:10.1371/journal.pone.0210306)
Supplement: S1 File — (XLSX) [file pone.0210306.s004.xlsx]

## Sheet: Summary
Sample	Raw Reads	Assembled Reads		Reads with designed primer		Mapped Reads (GreenGenes)			Sample	Raw Reads	Assembled Reads		Reads with designed primer		Mapped Reads (THF v1.6)
16S_ALA_1_S268	38493	38315	0.995376	31918	0.833042	25146	0.787831		ITS_ALA_1_S194	312583	304731	0.97488	258508	0.848315	86657	0.33522
16S_ALA_2_S269	48161	47953	0.995681	39886	0.831773	31015	0.777591		ITS_ALA_2_S195	537733	522221	0.971153	450079	0.861855	193858	0.43072
16S_ALA_3_S270	51699	51483	0.995822	43090	0.836975	28992	0.672824		ITS_ALA_3_S196	187904	180911	0.962784	151585	0.837898	47632	0.314226
16S_ALA_4_S271	63890	63674	0.996619	53324	0.837453	36436	0.683295		ITS_ALA_4_S197	299501	289902	0.96795	246098	0.848901	94868	0.385489
16S_ALA_5J_S272	46644	46385	0.994447	38489	0.829773	24955	0.648367		ITS_ALA_5J_S198	220540	213793	0.969407	179816	0.841075	75595	0.420402
16S_ALA_6_S273	53129	52741	0.992697	43686	0.828312	28847	0.660326		ITS_ALA_6_S199	188247	180079	0.95661	150659	0.836627	70737	0.469517
16S_PL_1_S290	41809	41664	0.996532	35269	0.84651	26959	0.764382		ITS_PL_1_S216	130383	125118	0.959619	106150	0.848399	46683	0.439783
16S_PL_2_S291	51657	51466	0.996303	43447	0.844188	33797	0.77789		ITS_PL_2_S217	231035	220960	0.956392	190955	0.864206	77994	0.408442
16S_PL_3_S292	30112	29925	0.99379	24689	0.825029	14316	0.579853		ITS_PL_3_S218	84414	81897	0.970183	66616	0.813412	24016	0.360514
16S_PL_4_S293	61035	60796	0.996084	51103	0.840565	32787	0.641587		ITS_PL_4_S219	224011	217305	0.970064	186993	0.860509	83157	0.444706
16S_PL_5_S294	54188	53924	0.995128	45564	0.844967	28914	0.63458		ITS_PL_5_S220	91795	87894	0.957503	73731	0.838863	35002	0.474726
16S_PL_6_S295	54522	54283	0.995616	45598	0.840005	29229	0.641015		ITS_PL_6_S221	79737	75476	0.946562	61649	0.816803	26515	0.430096
16S_PSP_1_S279	8981	8868	0.987418	7126	0.803563	5517	0.774207		ITS_PSP_1_S205	51415	48260	0.938637	39701	0.822648	14152	0.356465
16S_PSP_2_S280	12840	12775	0.994938	10121	0.79225	7940	0.784507		ITS_PSP_2_S206	149930	140214	0.935196	119206	0.850172	46492	0.390014
16S_PSP_3_S281	19080	18996	0.995597	15953	0.839808	10671	0.668902		ITS_PSP_3_S207	20414	16975	0.831537	12878	0.758645	4952	0.384532
16S_PSP_4_S282	21377	21270	0.994995	17509	0.823178	11459	0.654463		ITS_PSP_4_S208	30717	26919	0.876355	21502	0.798767	8211	0.381871
16S_PSP_5_S283	7181	7088	0.987049	5641	0.795852	3770	0.668321		ITS_PSP_5_S209	78340	75284	0.960991	61365	0.815113	30964	0.504587
16S_PSP_6_S284	7052	6634	0.940726	5234	0.788966	3369	0.643676		ITS_PSP_6_S210	39176	34429	0.878829	27109	0.787389	10437	0.385001
16S_Q_1_S301	32485	32349	0.995813	27434	0.848063	21497	0.78359		ITS_Q_1_S227	179593	174651	0.972482	149107	0.853743	66312	0.444728
16S_Q_2_S302	43998	43808	0.995682	37257	0.850461	29399	0.789087		ITS_Q_2_S228	223051	213109	0.955427	182521	0.856468	73156	0.400809
16S_Q_3_S303	50541	50340	0.996023	42419	0.84265	28482	0.671444		ITS_Q_3_S229	127311	120805	0.948897	101794	0.842631	49997	0.491159
16S_Q_4_S304	63092	62831	0.995863	53009	0.843676	35819	0.675715		ITS_Q_4_S230	229668	221317	0.963639	188398	0.851259	81113	0.430541
16S_Q_5_S305	41910	41618	0.993033	35116	0.84377	21694	0.617781		ITS_Q_5_S231	133147	126828	0.952541	106712	0.841391	44059	0.412878
16S_Q_6_S306	46833	46507	0.993039	38761	0.833444	24099	0.621733		ITS_Q_6_S232	136058	128545	0.944781	107686	0.83773	51349	0.47684

## Sheet: ITS Genus THFv1.6
Genus	ITS-O-1	ITS-O-2	ITS-O-3	ITS-O-4	ITS-O-5	ITS-O-6	ITS-PL-1	ITS-PL-2	ITS-PL-3	ITS-PL-4	ITS-PL-5	ITS-PL-6	ITS-PSP-1	ITS-PSP-2	ITS-PSP-3	ITS-PSP-4	ITS-PSP-5	ITS-PSP-6	ITS-Q-1	ITS-Q-2	ITS-Q-3	ITS-Q-4	ITS-Q-5	ITS-Q-6
Fungi;Ascomycota;Dothideomycetes;Capnodiales;Davidiellaceae;Cladosporium	0.00433895	0.0155165	0.0244793	0.0131973	0.034288	0.0249374	0.00102821	3.84645e-05	0.0102432	2.40509e-05	0.0531113	0.000528003	0.00049463	0.000172073	0.00161551	0.00109609	0.428045	0.00191626	0.00226203	8.20165e-05	0.0371022	4.93139e-05	0.00515218	0.266665
Fungi;Ascomycota;Dothideomycetes;Capnodiales;Mycosphaerellaceae;Cercospora	0	0	0	0	0	1.41369e-05	0	0	0	0	0	0	0	0	0	0	0	0	0	0	0	0	0	0
Fungi;Ascomycota;Dothideomycetes;Capnodiales;Mycosphaerellaceae;Pallidocercospora	0	0	0	0	0	1.41369e-05	0	0	0	0	0	0	0	0	0	0	0	0	0	0	0	0	0	0
Fungi;Ascomycota;Dothideomycetes;Capnodiales;Mycosphaerellaceae;Pseudocercospora	0	0	0	0	0	8.48212e-05	0	0	0	0	0	0	0	0	0	0	0	0	0	0	0	0	0	0
Fungi;Ascomycota;Dothideomycetes;Capnodiales;Mycosphaerellaceae;Sphaerulina	0	0	0	0	0	8.48212e-05	0	0	0	9.62036e-05	0	0	0	0	0	0	0	0	0	0	0	0	0	0
Fungi;Ascomycota;Dothideomycetes;Capnodiales;Teratosphaeriaceae;Capnobotryella	2.30795e-05	3.09505e-05	2.09943e-05	0	5.29136e-05	0.000325148	2.14211e-05	1.28215e-05	8.32778e-05	8.41781e-05	0.000171419	0.000113144	0	2.15091e-05	0	0.000243576	0.000419842	9.5813e-05	1.50802e-05	1.36694e-05	2.00012e-05	2.4657e-05	2.26968e-05	0.000272644
Fungi;Ascomycota;Dothideomycetes;Capnodiales;Teratosphaeriaceae;Catenulostroma	0	0	0	2.10819e-05	3.96852e-05	0.0422693	0	0	0	0	0	0	0	0	0	0	3.22956e-05	9.5813e-05	0	0	0	0	0.000136181	0
Fungi;Ascomycota;Dothideomycetes;Capnodiales;Teratosphaeriaceae;Mycosphaerella	0	0	0	0	0	0	0	0	0	0	0	0	0	0	0	0	0	0.000191626	0	0	0	0	0	0
Fungi;Ascomycota;Dothideomycetes;Capnodiales;Teratosphaeriaceae;Pseudotaeniolina	4.6159e-05	0	0	0	0	0	0	0	4.16389e-05	0.025061	0	3.77145e-05	0	0	0	0	0	0	0	0	0	0	0	0
Fungi;Ascomycota;Dothideomycetes;Capnodiales;Teratosphaeriaceae;Readeriella	0	0	0	0	0	2.82737e-05	0	0	0	7.21527e-05	0	0	0	0	0	0	0	0	0	0	0	0	0	0
Fungi;Ascomycota;Dothideomycetes;Capnodiales;Teratosphaeriaceae;Teratosphaeria	0.000150017	1.54752e-05	6.29829e-05	6.32458e-05	0.000343938	0.00135714	2.14211e-05	1.28215e-05	0.000582945	0.00175572	0.000342838	0.000301716	0.000211984	0.000129054	0.000201939	0.000852515	0.000904276	0.000670691	4.52407e-05	8.20165e-05	0.000220013	0.000678066	0.00043124	0.000233695
Fungi;Ascomycota;Dothideomycetes;Dothideales;Dothioraceae;Aureobasidium	0.00225025	0.00442076	2.09943e-05	0	0.0297639	0	0	0	0	0	0	0	0.0521481	0	0.000201939	0	9.68867e-05	0	0	0	0	0	0	0
Fungi;Ascomycota;Dothideomycetes;Dothideales;Dothioraceae;Hortaea	0	0	0	0	0	0	0	0	0.00387242	0	0	0	0	0	0	0	0	0	0	0	0	0	0	0
Fungi;Ascomycota;Dothideomycetes;Dothideales;Dothioraceae;Pseudoseptoria	0	4.64257e-05	0	0	0.000105827	0	0	0	0	0	0	0	0.000211984	0	0	0	0	0	0	0	0	0	0	0
Fungi;Ascomycota;Dothideomycetes;Pleosporales;Didymellaceae;Leptosphaerulina	0	0	0	0	0.00123024	0	0	0	0	0	0	0	0	0	0	0	0	0	0	0	0	0	0	0
Fungi;Ascomycota;Dothideomycetes;Pleosporales;Didymellaceae;Phoma	0.00160403	0.00232645	0.00619332	0	0.00425954	0	0	1.28215e-05	0	0	0	0	0	4.30182e-05	0	0	0	0	0	2.73388e-05	0	0	0	0
Fungi;Ascomycota;Dothideomycetes;Pleosporales;Phaeosphaeriaceae;Diederichomyces	1.15397e-05	3.09505e-05	6.29829e-05	0.000115951	5.29136e-05	2.82737e-05	6.42632e-05	0	0.000166556	1.20254e-05	8.57094e-05	3.77145e-05	0	2.15091e-05	0.000403877	0.000365364	0.000839685	9.5813e-05	3.01605e-05	6.83471e-05	0.000140008	0	0	0.000350542
Fungi;Ascomycota;Dothideomycetes;Pleosporales;Phaeosphaeriaceae;Neophaeosphaeria	0	0	4.19886e-05	1.0541e-05	0	0	0	1.28215e-05	0	1.20254e-05	2.85698e-05	0	0	0	0.000403877	0.000487151	6.45911e-05	9.5813e-05	0	0	0	0	2.26968e-05	0
Fungi;Ascomycota;Dothideomycetes;Pleosporales;Phaeosphaeriaceae;Phaeosphaeria	0	0	0	0	0	0	0	0	0	0	0	0	0	0	0	0	0	0	0	0	0	0	0	0
Fungi;Ascomycota;Dothideomycetes;Pleosporales;Pleosporaceae;Alternaria	0.00146555	0	0	0.00998229	0	2.82737e-05	4.28421e-05	0	0	0	0	0	0.000141323	0	0	0	0.000452138	9.5813e-05	0	0.00915851	0	0	0	5.84237e-05
Fungi;Ascomycota;Dothideomycetes;Pleosporales;Pleosporaceae;Bipolaris	0	0	0	0	0	0	0	0	0	0	0	0	0	0	0	0	0.0152112	9.5813e-05	0	0	0	0	0	0
Fungi;Ascomycota;Dothideomycetes;Pleosporales;Pleosporaceae;Drechslera	0	0	0	0	0	0	0	0	0	0	0	0	0	0	0	0	0	0	0	0	0	0	0	0
Fungi;Ascomycota;Dothideomycetes;Pleosporales;Pleosporaceae;Epicoccum	0.00241181	0	4.19886e-05	0	0	0	0	0	0	0	0	0	0	0	0	0	0	0	0	0	0	0	0	0
Fungi;Ascomycota;Dothideomycetes;Pleosporales;Pleosporaceae;Exserohilum	0	0	0	0	0	0	0	0	0	0	0	0	0	0	0	0	0	0	0	0	0	0	0	0
Fungi;Ascomycota;Dothideomycetes;Pleosporales;Pleosporaceae;Pithomyces	0	0	0	0	0	0	0	0	0	0	0	0	0	0	0	0	0	0	0	0	0	0	0	0
Fungi;Ascomycota;Eurotiomycetes;Chaetothyriales;Chaetothyriaceae;Knufia	0.000103858	6.70594e-05	0.000104971	0.00022136	0.000370395	0.000183779	2.14211e-05	5.1286e-05	8.32778e-05	0.000216458	8.57094e-05	0.00075429	0.000141323	4.30182e-05	0.00484653	0.000608939	0.000226069	0.000191626	0	6.83471e-05	0	3.69854e-05	0.000272362	0.000116847
Fungi;Ascomycota;Eurotiomycetes;Chaetothyriales;Chaetothyriaceae;Phaeococcomyces	8.07782e-05	0	0	0.000295147	1.32284e-05	8.48212e-05	0	0.000384645	4.16389e-05	1.20254e-05	2.85698e-05	3.77145e-05	0	0	0	0	9.68867e-05	9.5813e-05	0	0	0	1.23285e-05	0.000363149	7.78983e-05
Fungi;Ascomycota;Eurotiomycetes;Chaetothyriales;Cyphellophoraceae;Cyphellophora	0	0	0	0	0	0	0	0	0	1.20254e-05	2.85698e-05	0	0	0	0	0	0	0	0	0	0	0	0	0
Fungi;Ascomycota;Eurotiomycetes;Chaetothyriales;Herpotrichiellaceae;Cladophialophora	0.000207715	0.000134119	0.00014696	6.32458e-05	0.00136252	0.000494791	0	0.00025643	8.32778e-05	9.62036e-05	8.57094e-05	0.000113144	0.00141323	0.000107545	0.0062601	0.000608939	0.000258365	0	3.01605e-05	6.83471e-05	4.00024e-05	0.000209584	0.000136181	3.89492e-05
Fungi;Ascomycota;Eurotiomycetes;Chaetothyriales;Herpotrichiellaceae;Coniosporium	0	0	0	0	0	0	0	0	0	0	0	0	0	0	0	0	0	0	0	0	0	0	0	0
Fungi;Ascomycota;Eurotiomycetes;Eurotiales;Aspergillaceae;Aspergillus	0	0	2.09943e-05	0	0	7.06844e-05	0	1.28215e-05	0	4.81018e-05	0	0	0	0	0	0	3.22956e-05	0	0	0	0	0	0.000680905	0.000155797
Fungi;Ascomycota;Eurotiomycetes;Eurotiales;Trichocomaceae;Penicillium	0.000542368	5.15841e-06	2.09943e-05	0.022252	2.64568e-05	0.000254464	2.14211e-05	0	4.16389e-05	0	0.000114279	3.77145e-05	0	0	0.000605816	0.000121788	0.000129182	0	0	1.36694e-05	0	1.23285e-05	0.0163644	0.00381702
Fungi;Ascomycota;Eurotiomycetes;Eurotiales;Trichocomaceae;Thermoascus	0	2.06337e-05	2.09943e-05	0.000274065	1.32284e-05	0.000113095	0	2.5643e-05	8.32778e-05	0.000216458	0	7.5429e-05	0	0	0	0.000243576	3.22956e-05	0.000191626	0	0	0	0	0	1.94746e-05
Fungi;Ascomycota;Eurotiomycetes;Eurotiales;Trichocomaceae;Thermomyces	1.15397e-05	0	0	3.16229e-05	0	0	0	0	0	0	0	0	0	0	0	0	0	0	0	0	0	0	0	0
Fungi;Ascomycota;Eurotiomycetes;Onygenales;Arthrodermataceae;Trichophyton	0	0	0	0	0	0	0	0	0	0	0	0	0	0	0.000201939	0	0	0	0	0	0	0	0	0
Fungi;Ascomycota;Leotiomycetes;Erysiphales;Erysiphaceae;Blumeria	0	0	0	0	0	0	0	0	0	0	0	0	0	0	0	0	0	0	0	0	0	0	0	0
Fungi;Ascomycota;Leotiomycetes;Erysiphales;Erysiphaceae;Erysiphe	1.15397e-05	1.54752e-05	2.09943e-05	4.21638e-05	0.000264568	1.41369e-05	0	0	4.16389e-05	1.20254e-05	0	0	7.06614e-05	0	0	0	3.22956e-05	9.5813e-05	0	0	0	2.4657e-05	0.000113484	0
Fungi;Ascomycota;Leotiomycetes;Erysiphales;Erysiphaceae;Podosphaera	1.15397e-05	1.03168e-05	0	2.10819e-05	0	0	0	0	0	2.40509e-05	0	3.77145e-05	0	0	0.000605816	0	0	0	0	0	0	0	0	0
Fungi;Ascomycota;Leotiomycetes;Helotiales;Helotiaceae;Hyalodendriella	1.15397e-05	1.03168e-05	6.29829e-05	0	5.29136e-05	1.41369e-05	0	0	4.16389e-05	0	2.85698e-05	7.5429e-05	0.000211984	2.15091e-05	0	0	3.22956e-05	0	0	0.000150364	0	0	2.26968e-05	0
Fungi;Ascomycota;Leotiomycetes;Helotiales;Sclerotiniaceae;Sclerotinia	0	5.15841e-06	0	0	0	0	0	0	0	0	0	0	0	0	0	0	0	9.5813e-05	0	0	0	0	0	0
Fungi;Ascomycota;Leotiomycetes;Leotiales;Ascosphaeraceae;Xerochrysium	1.15397e-05	0	0	0.000822195	0	8.48212e-05	0	1.28215e-05	0	1.20254e-05	5.71396e-05	0	0	6.45272e-05	0.000201939	0	0	0	0	1.36694e-05	0	4.93139e-05	2.26968e-05	1.94746e-05
Fungi;Ascomycota;Leotiomycetes;Thelebolales;Thelebolaceae;Thelebolus	0	0	0	0	0	0	0	0	0	0	0	0	0	0	0	0	3.22956e-05	0	0	0	0	0	0	0
Fungi;Ascomycota;Orbiliomycetes;Orbiliales;Orbiliaceae;Dactylella	0	0	0	1.0541e-05	0	0	0	0	0	0	0	0	0	0	0	0	0	0	0	0	0	0	0	0
Fungi;Ascomycota;Orbiliomycetes;Orbiliales;Orbiliaceae;Dactylellina	3.46192e-05	2.06337e-05	0	0	2.64568e-05	0.00022619	0	1.28215e-05	4.16389e-05	0	0.000457117	3.77145e-05	7.06614e-05	2.15091e-05	0.000201939	0	3.22956e-05	0.000191626	1.50802e-05	0	0.000240014	0	0	5.84237e-05
Fungi;Ascomycota;Pezizomycetes;Pezizales;Pyronemataceae;N/A	0	0	0	0	0	0	0	0	0	0	0	0	0	0	0	0	0	0	0	0	0	0	0	0
Fungi;Ascomycota;Pneumocystidomycetes;Pneumocystidales;Pneumocystidaceae;Pneumocystis	0.000184636	0.00012896	0.000398892	0.000284606	0.00041008	0.000197916	0.000107105	0.000128215	0.00037475	0.00013228	5.71396e-05	0.000226287	0.00049463	0.000107545	0.00121163	0.000487151	0.000355251	0.000574878	0.000135722	0.000123025	2.00012e-05	6.16424e-05	0.000181575	7.78983e-05
Fungi;Ascomycota;Saccharomycetes;Saccharomycetales;Debaryomycetaceae;Debaryomyces	0	0	0	0	0.00697136	1.41369e-05	0	0	0	2.40509e-05	0.0599109	0.000150858	0	0	0	0	0.0378827	0.225352	0	0	0	0	0	0.0427662
Fungi;Ascomycota;Saccharomycetes;Saccharomycetales;Debaryomycetaceae;Meyerozyma	0	0	0	0	0	0	0	0	0	0	0	0	0	0	0	0	0	0	0	0	0	0	0	0
Fungi;Ascomycota;Saccharomycetes;Saccharomycetales;Debaryomycetaceae;Scheffersomyces	0	0	0	0	1.32284e-05	0	0	0	0	0	2.85698e-05	0	0	0	0	0	0	9.5813e-05	0	0	0	0	0	0
Fungi;Ascomycota;Saccharomycetes;Saccharomycetales;Debaryomycetaceae;Schwanniomyces	0	0	0	0	0.000251339	0	0	1.28215e-05	0	0	0.00268556	3.77145e-05	0	0	0	0	0.00167937	0.00910223	0	0	0	0	0	0.00183061
Fungi;Ascomycota;Saccharomycetes;Saccharomycetales;Debaryomycetaceae;Yamadazyma	0.00491593	0.00242961	0.00526957	0.00333094	0.00325418	0.00305356	0.00400574	0.00344898	0.00516322	0.00341523	0.00428547	0.00595889	0.0105992	0.00430182	0.0147415	0.0149799	0.00494122	0.0137971	0.00135722	0.00106621	0.00124007	0.000887651	0.00138451	0.00128532
Fungi;Ascomycota;Saccharomycetes;Saccharomycetales;Dipodascaceae;Galactomyces	0.00043851	0.000252762	0.0007348	0.000853818	0.00082016	0.000353422	0.000149948	0.000205144	0.000999334	0.000240509	0.000599966	0.000226287	0.000989259	0.000344145	0.00363489	0.00438436	0.00235758	0.000862317	0.000165882	0.000287058	0.000240014	0.000271227	0.000522027	0.000720559
Fungi;Ascomycota;Saccharomycetes;Saccharomycetales;Dipodascaceae;Yarrowia	0	5.15841e-06	0	0	0.00504002	0	0	0	0	2.40509e-05	0	0	7.06614e-05	4.30182e-05	0	0	0	0	0	0	0	0	0	0
Fungi;Ascomycota;Saccharomycetes;Saccharomycetales;Lipomycetaceae;Lipomyces	0.000311573	0.000242446	0.000419886	0.00032677	0.000529136	0.000805802	0.000214211	0.000128215	0.0007495	0.000637349	0.000257128	0.000980577	0.000635953	0.000150564	0.00121163	0.00109609	0.000645911	0.000862317	0.000105562	0.000369074	0.000280017	0.000308212	0.000544724	0.000350542
Fungi;Ascomycota;Saccharomycetes;Saccharomycetales;Metschnikowiaceae;Clavispora	0	0.00588575	4.19886e-05	0	3.96852e-05	1.41369e-05	0	2.5643e-05	4.16389e-05	0	0	0	0	4.30182e-05	0	0	0	0	1.50802e-05	0.0071081	0	1.23285e-05	0	5.84237e-05
Fungi;Ascomycota;Saccharomycetes;Saccharomycetales;Metschnikowiaceae;Metschnikowia	0	0	0	0	0	1.41369e-05	0	0	0	0	0	0	0	0	0	0	0	9.5813e-05	0	0	0	1.23285e-05	2.26968e-05	3.89492e-05
Fungi;Ascomycota;Saccharomycetes;Saccharomycetales;Phaffomycetaceae;Cyberlindnera	0.00576987	0	0	1.0541e-05	0.000383623	0.0198482	0.00430564	1.28215e-05	0	0	0.0294555	7.5429e-05	0.000353307	0	0	0	0	9.5813e-05	0.179349	1.36694e-05	2.00012e-05	4.93139e-05	4.53937e-05	0.0275371
Fungi;Ascomycota;Saccharomycetes;Saccharomycetales;Phaffomycetaceae;Wickerhamomyces	2.30795e-05	1.03168e-05	4.19886e-05	4.21638e-05	0.0116278	0.00654537	0.0172868	3.84645e-05	0	0.011797	5.71396e-05	7.5429e-05	0	4.30182e-05	0.000201939	0	0.000193773	0.000766504	3.01605e-05	0	8.00048e-05	0.00901212	0.0254885	0.000136322
Fungi;Ascomycota;Saccharomycetes;Saccharomycetales;Pichiaceae;Pichia	2.30795e-05	0	0	0	6.61419e-05	9.89581e-05	0	2.5643e-05	0	0	5.71396e-05	3.77145e-05	0	2.15091e-05	0	0	0	0.000191626	0	0	0	0	0.000136181	0.000116847
Fungi;Ascomycota;Saccharomycetes;Saccharomycetales;Saccharomycetaceae;Candida	0.271115	0.159235	0.0284473	0.270913	0.0317878	0.0098534	0.0368228	0.231556	0.0309377	0.0376637	0.0445117	0.0182538	0.130088	0.0523316	0.0349354	0.0492023	0.0118202	0.0366006	0.105049	0.0425802	0.00066004	0.00713819	0.00401734	0.0339052
Fungi;Ascomycota;Saccharomycetes;Saccharomycetales;Saccharomycetaceae;Hanseniaspora	0	0	0	0	0	0.00130059	0	0	0	0	0	0	0	0	0	0	0	0	0	0	0	0	0	0
Fungi;Ascomycota;Saccharomycetes;Saccharomycetales;Saccharomycetaceae;Kazachstania	1.15397e-05	5.15841e-06	2.09943e-05	4.21638e-05	0	0	0	0	0	1.20254e-05	0	0	0	0	0	0.000243576	0	0	0	0	0	0	0	1.94746e-05
Fungi;Ascomycota;Saccharomycetes;Saccharomycetales;Saccharomycetaceae;Kluyveromyces	0	0	0	0	0	0.00535787	0	0	0	0	0	0	0	4.30182e-05	0	0	0	0	0	0	0	0	0	0
Fungi;Ascomycota;Saccharomycetes;Saccharomycetales;Saccharomycetaceae;Nakaseomyces	0	5.15841e-06	8.39772e-05	2.10819e-05	2.64568e-05	1.41369e-05	0	1.28215e-05	0	0	0	0	7.06614e-05	0	0	0.000121788	0	9.5813e-05	0	0	2.00012e-05	1.23285e-05	0	1.94746e-05
Fungi;Ascomycota;Saccharomycetes;Saccharomycetales;Saccharomycetaceae;Saccharomyces	0	0	0.0163755	0.0045537	0	0	0	0	0.00387242	0	5.71396e-05	0	7.06614e-05	0	0.000403877	0.000852515	9.68867e-05	0.000191626	1.50802e-05	4.10083e-05	4.00024e-05	0.00115888	0.00522027	7.78983e-05
Fungi;Ascomycota;Sordariomycetes;Diaporthales;Diaporthaceae;Stenocarpella	0	0	0	0	0	0	0	0	0	0	0	0	0	0	0	0	0	0	0	0	0	0	0	0
Fungi;Ascomycota;Sordariomycetes;Glomerellales;Glomerellaceae;Colletotrichum	0	0	0	0	0	0	0	0	0	0	0	0	0	0	0	0	0	0	0	2.73388e-05	0	0	0	0
Fungi;Ascomycota;Sordariomycetes;Hypocreales;Bionectriaceae;Gliomastix	0	0	0	0	0	0	0	0	0	0	0	0	0	0	0	0	0	0	0	0	0	0	0	0
Fungi;Ascomycota;Sordariomycetes;Hypocreales;Clavicipitaceae;Metarhizium	0	0	0	0	0	4.24106e-05	0	0	0	2.40509e-05	0	0	0	0	0	0.000487151	0	0	0	0	0	0	0	0
Fungi;Ascomycota;Sordariomycetes;Hypocreales;Cordycipitaceae;Beauveria	0	0	0	0	0	0	0	0	0	0	0	0	0	0	0	0	0	0	0	0	0	0	0	0
Fungi;Ascomycota;Sordariomycetes;Hypocreales;Cordycipitaceae;Cordyceps	0	5.15841e-05	0	1.0541e-05	0	0	0	1.28215e-05	0	1.20254e-05	0	0	0	0	0	0	0	0	0	0.000191372	0	1.23285e-05	0.000113484	5.84237e-05
Fungi;Ascomycota;Sordariomycetes;Hypocreales;Hypocreaceae;Acremonium	0	0	0	0	0	0	0	0	0	0	0	0	0	0	0	0	0	0	0	0	0	0	0	0
Fungi;Ascomycota;Sordariomycetes;Hypocreales;Hypocreaceae;Trichoderma	0	0.00246056	2.09943e-05	0.00301472	0	0	0	1.28215e-05	0	0	0	0	0	0	0	0	0	0	0	2.73388e-05	0	0	0	0
Fungi;Ascomycota;Sordariomycetes;Hypocreales;Nectriaceae;Calonectria	0	6.70594e-05	0	5.27048e-05	0	0	0	0	0	0	0	0	0	0	0	0	0	0	1.50802e-05	0.000287058	0	0	0	0
Fungi;Ascomycota;Sordariomycetes;Hypocreales;Nectriaceae;Cosmospora	0	0	0	0	0	0	0	0	0	0	0	0	0	0	0	0	0	0	0	0	0	0	0	1.94746e-05
Fungi;Ascomycota;Sordariomycetes;Hypocreales;Nectriaceae;Cyanonectria	0	0	0	0	0	0	0	0	0	0	0	0	0	0	0	0	0	0	0	0	0	0	0	0
Fungi;Ascomycota;Sordariomycetes;Hypocreales;Nectriaceae;Fusarium	2.30795e-05	0	0	0.00321499	0	0.00655951	0	0	0	0	2.85698e-05	3.77145e-05	0	0	0	0	0	0	0	0	0	0	0.000113484	9.73729e-05
Fungi;Ascomycota;Sordariomycetes;Hypocreales;Nectriaceae;Microcera	0	0	0	0	0	0	0	0	0	0	2.85698e-05	0	0	0	0	0	0	0	0	0	0	0	4.53937e-05	5.84237e-05
Fungi;Ascomycota;Sordariomycetes;Hypocreales;Nectriaceae;Nectria	0	0	0	0	0	1.41369e-05	0	0	0	0	0	0	0	2.15091e-05	0	0	0	0	0	0	0	0	9.07874e-05	3.89492e-05
Fungi;Ascomycota;Sordariomycetes;Hypocreales;Nectriaceae;Neonectria	0	3.61089e-05	0	3.16229e-05	0	7.06844e-05	0	0	0	0	0	0	0	0	0	0	0	0	0	0.000451091	0	0	0.000181575	0.000233695
Fungi;Ascomycota;Sordariomycetes;Hypocreales;Nectriaceae;Pleonectria	0	0	0	0	0	0	0	0	0	0	0	0	0	0	0	0	0	0	0	0	0	0	2.26968e-05	0
Fungi;Ascomycota;Sordariomycetes;Hypocreales;Nectriaceae;Pseudocosmospora	0	0	0	0	0	0	0	0	0	0	0	0	0	0	0	0	0	0	0	0	0	0	0	1.94746e-05
Fungi;Ascomycota;Sordariomycetes;Hypocreales;Stachybotriaceae;Stachybotrys	2.30795e-05	0.000185703	0	0.000432179	0	0.00067857	2.14211e-05	8.97505e-05	0	0.000144305	2.85698e-05	0	0	0.000107545	0	0.000365364	3.22956e-05	0.000191626	0	0.00389578	2.00012e-05	0	0.000385846	0.000311593
Fungi;Ascomycota;Sordariomycetes;Microascales;Microascaceae;Scedosporium	0	0	0	1.0541e-05	0	0	0	0	0	1.20254e-05	0	0	0	0	0	0.000365364	0	0	0	0	0	0	0	0
Fungi;Ascomycota;Sordariomycetes;Ophiostomatales;Ophiostomataceae;Ophiostoma	0	1.54752e-05	0	1.0541e-05	1.32284e-05	2.82737e-05	0	0	0	1.20254e-05	2.85698e-05	0	0	0	0	0.000121788	0	0	0	2.73388e-05	0	0	2.26968e-05	0
Fungi;Ascomycota;Sordariomycetes;Sordariales;Cephalothecaceae;Phialemoniopsis	0	0	0	1.0541e-05	0	0	0	0	0	0	0	0	0	0	0	0.000121788	0	0	0	0	0	0	0	0
Fungi;Ascomycota;Sordariomycetes;Sordariales;Chaetomiaceae;Chaetomium	0	0	0	0	0	0	0	0	0	0	0	0	0	0	0	0	0	0	0	0	0	0	0	0
Fungi;Ascomycota;Sordariomycetes;Sordariales;Chaetomiaceae;Humicola	0	0	0	0	0	0	0	0	0	0	0	0	0	0	0	0.000121788	0	0	0	1.36694e-05	0	0	0	0
Fungi;Ascomycota;Sordariomycetes;Trichosphaeriales;Trichosphaeriaceae;Khuskia	0	0	0	3.16229e-05	0	1.41369e-05	0	0	0	6.01272e-05	0	0	0	0	0	0.000487151	0	0	0	0	0	1.23285e-05	0	0
Fungi;Ascomycota;Sordariomycetes;Xylariales;Hyponectriaceae;Microdochium	1.15397e-05	5.15841e-05	8.39772e-05	0.000126492	6.61419e-05	0.000212053	0	0	8.32778e-05	3.60763e-05	0.000285698	3.77145e-05	0	0	0.000403877	0.000974303	0.00151789	0	1.50802e-05	5.46777e-05	0.000120007	4.93139e-05	0	0.000603712
Fungi;Basidiomycota;Agaricomycetes;Agaricales;Agaricaceae;Agaricus	2.30795e-05	5.67426e-05	4.19886e-05	6.32458e-05	0.000171969	5.65475e-05	2.14211e-05	0.000141036	0.000124917	1.20254e-05	5.71396e-05	0.00132001	0	8.60363e-05	0.000605816	0.000487151	3.22956e-05	0.000287439	3.01605e-05	0.000259719	0	6.16424e-05	6.80905e-05	1.94746e-05
Fungi;Basidiomycota;Agaricomycetes;Agaricales;Bolbitiaceae;Bolbitius	0	0	0	0	0	0	0	0	0	0	0	0	0	0	0	0	0	0	0	0	0	0	0	0
Fungi;Basidiomycota;Agaricomycetes;Agaricales;Cyphellaceae;Athelia	0	0	0	0	0	0	0	0	0	0	0	0	0	0	0	0.000121788	0	0	0	0	0	0	0	0
Fungi;Basidiomycota;Agaricomycetes;Agaricales;Hygrophoraceae;Chrysomphalina	0.000103858	0.000113485	0.000167954	0.000158114	0.000158741	0.000141369	6.42632e-05	6.41075e-05	0.000291472	0.000156331	0.000142849	0.000226287	0.000211984	0.000193582	0.000807754	0.000487151	0.000226069	0.000574878	4.52407e-05	0.000218711	0.000100006	4.93139e-05	9.07874e-05	0.000155797
Fungi;Basidiomycota;Agaricomycetes;Agaricales;Hygrophoraceae;Hygrocybe	0.00047313	0.000237287	0.000482869	0.00032677	0.000502679	0.000438243	0.000364158	0.000243608	0.000416389	0.000240509	0.000457117	0.000603432	0.000282646	0.000408672	0.00121163	0.000730727	0.000322956	0.000383252	0.000180963	0.000287058	0.000200012	0.000184927	0.000249665	0.00021422
Fungi;Basidiomycota;Agaricomycetes;Agaricales;Marasmiaceae;Clitocybula	0.0016848	0.00125349	0.00151159	0.00131762	0.00128315	0.00122991	0.00104963	0.00128215	0.00187375	0.000853807	0.00108565	0.00147087	0.00282646	0.00133356	0.00403877	0.00341006	0.00138871	0.0022037	0.000859573	0.000888512	0.000860052	0.00072738	0.00129372	0.000662136
Fungi;Basidiomycota;Agaricomycetes;Agaricales;Physalacriaceae;Flammulina	0	0	0	0	0	0	0	0	0	0	0	0	0	0	0	0	0	0	1.50802e-05	0	0	0	0	0
Fungi;Basidiomycota;Agaricomycetes;Agaricales;Psathyrellaceae;Coprinellus	0	0	0	0	0	0	0	0	0	0	0	0	0	0	0	0	0	0	0	0	0	0	0	0
Fungi;Basidiomycota;Agaricomycetes;Agaricales;Schizophyllaceae;Schizophyllum	0	0	0	1.0541e-05	0	0	2.14211e-05	0	0	1.20254e-05	0	0	0	2.15091e-05	0	0.000121788	0.0133058	0	0.00435819	0	0	0	2.26968e-05	0
Fungi;Basidiomycota;Agaricomycetes;Agaricales;Strophariaceae;Agrocybe	0	0	0	0	0	0	0	0	0	0	0	0	0	0	0	0	0	0	0	0	0	0	0	0
Fungi;Basidiomycota;Agaricomycetes;Agaricales;Strophariaceae;Galerina	0	0	0	0	0	0	0	0	0	0	0	0	0	0	0	0	0	0	0	0	0	0	0	0
Fungi;Basidiomycota;Agaricomycetes;Boletales;Serpulaceae;Serpula	0.000150017	5.67426e-05	0.000104971	0.000210819	0.000251339	0.000254464	0.000128526	0.000102572	0.000166556	0.000204433	0.000199989	0.000264002	0.000211984	4.30182e-05	0.00222132	0.000608939	0.000258365	0.00114976	3.01605e-05	4.10083e-05	4.00024e-05	0	0.000136181	5.84237e-05
Fungi;Basidiomycota;Agaricomycetes;Boletales;Suillaceae;Suillus	0	0	0	0	1.32284e-05	0	0	0	0	0	0	0	0	0	0	0	0	0	0	0	0	0	0	0
Fungi;Basidiomycota;Agaricomycetes;Cantharellales;Ceratobasidiaceae;Rhizoctonia	0.00045005	0.00012896	0	0.000411098	7.93703e-05	8.48212e-05	4.28421e-05	0.000217965	4.16389e-05	0.000216458	0.000114279	3.77145e-05	0.000141323	2.15091e-05	0.000403877	0.000243576	3.22956e-05	0.000191626	0.000241284	9.56859e-05	2.00012e-05	0	0.000158878	0.000136322
Fungi;Basidiomycota;Agaricomycetes;Polyporales;Steccherinaceae;Junghuhnia	0	0	0	0	0	0	0	0	0	0	0	0	0	0	0	0	0	0	0	0	0	0	0	0
Fungi;Basidiomycota;Cystobasidiomycetes;Cystobasidiales;Cystobasidiaceae;Occultifur	0	0	0	0	0	0	0	0	0	0	0	0	0	0	0	0	0	0	0	0	0	0	0	0
Fungi;Basidiomycota;Cystobasidiomycetes;Erythrobasidiales;Erythrobasidiaceae;Erythrobasidium	0	0	0	0	0	0	0	0	0	0	0	0	0	0	0	0	0	0	0	0	0	0	0	0
Fungi;Basidiomycota;Exobasidiomycetes;Malasseziales;Malasseziaceae;Malassezia	0.663085	0.724458	0.876701	0.634713	0.801786	0.840918	0.898464	0.745827	0.876332	0.892372	0.784012	0.942825	0.762719	0.904586	0.76454	0.629765	0.456562	0.66408	0.666787	0.846643	0.939776	0.960721	0.903675	0.578453
Fungi;Basidiomycota;Microbotryomycetes;Sporidiobolales;Rhodosporidium;Rhodosporidium	0.0165826	0.00844433	0.0166905	0.0110364	0.01008	0.00776114	0.0072189	0.00726979	0.0104514	0.00591652	0.00505685	0.00822176	0.0145562	0.00873269	0.0181745	0.0131531	0.00494122	0.0124557	0.00722343	0.00934988	0.00616037	0.00646012	0.00794389	0.00529708
Fungi;Basidiomycota;Microbotryomycetes;Sporidiobolales;Sporidiobolaceae;Rhodotorula	6.92385e-05	4.64257e-05	6.29829e-05	4.21638e-05	0.0233216	4.24106e-05	0.0193432	3.84645e-05	0.00853598	1.20254e-05	5.71396e-05	0.000226287	0.000141323	4.30182e-05	0	0.24589	0.000129182	0.000191626	4.52407e-05	0.000123025	4.00024e-05	1.23285e-05	4.53937e-05	9.73729e-05
Fungi;Basidiomycota;Microbotryomycetes;Sporidiobolales;Sporidiobolaceae;Sporobolomyces	0	0.0243374	0	1.0541e-05	0	2.82737e-05	2.14211e-05	2.5643e-05	4.16389e-05	0.009452	2.85698e-05	3.77145e-05	0	4.30182e-05	0.000201939	0.000243576	0	9.5813e-05	0	0	0	0	0	0
Fungi;Basidiomycota;Tremellomycetes;Cystofilobasidiales;Cystofilobasidiaceae;Cystofilobasidium	0	0	0	0	0	0	0	0	0	0	0	0	0	0	0	0	0	0	0	0	0	0	0	0
Fungi;Basidiomycota;Tremellomycetes;Cystofilobasidiales;Cystofilobasidiaceae;Guehomyces	0	0	0	1.0541e-05	0	0	0	0	0	0	0	0	0	0	0	0	0	0	0	0	0	0	0	0
Fungi;Basidiomycota;Tremellomycetes;Cystofilobasidiales;Cystofilobasidiaceae;Itersonilia	0	0	0	0	0	0	0	0	0	0	0	0	0	0	0.0838045	0.000121788	0	0	0	0	0	1.23285e-05	0.00544724	0
Fungi;Basidiomycota;Tremellomycetes;Cystofilobasidiales;Cystofilobasidiaceae;Mrakia	0	0	0	0	0	0	0	0	0	0	0	0	0	0	0	0	0	0.000191626	0	0	0	0	0	0
Fungi;Basidiomycota;Tremellomycetes;Cystofilobasidiales;Cystofilobasidiaceae;Udeniomyces	0	0	0	0	0	0	0	0	0	0	0	0	0	0	0.000403877	0	0	0	0	0	0	0	2.26968e-05	0
Fungi;Basidiomycota;Tremellomycetes;Filobasidiales;Filobasidiaceae;Filobasidium	0.00338115	0.0371251	0	1.0541e-05	0.0133607	1.41369e-05	0	7.6929e-05	0.0268987	0	0	0	0.000141323	0.0155296	0.00585622	0	6.45911e-05	0	1.50802e-05	0.0618405	0	3.69854e-05	0	3.89492e-05
Fungi;Basidiomycota;Tremellomycetes;Tremellales;Bulleribasidiaceae;Derxomyces	0.00260798	0.000969782	0.00392593	0.00248767	0.00255308	0.0019933	0.0011139	0.000679539	0.00253997	0.00107026	0.00154277	0.00203658	0.00247315	0.00101093	0.00908724	0.00511509	0.00271283	0.00316183	0.00357401	0.00296626	0.00228014	0.00226844	0.00376768	0.00249275
Fungi;Basidiomycota;Tremellomycetes;Tremellales;Bulleribasidiaceae;Hannaella	0.000265414	9.80099e-05	0.000272926	0.00022136	0.000185197	0.000325148	8.56843e-05	8.97505e-05	0.000291472	0.000156331	0.000342838	0.000226287	0.000353307	0.000193582	0.000403877	0.000852515	0.00106575	0.000574878	6.03209e-05	2.73388e-05	0.000300018	4.93139e-05	9.07874e-05	0.000408966
Fungi;Basidiomycota;Tremellomycetes;Tremellales;Tremellaceae;Bullera	1.15397e-05	5.15841e-06	2.09943e-05	0	3.96852e-05	0	2.14211e-05	0	4.16389e-05	0	2.85698e-05	0	7.06614e-05	0	0	0	0.00058132	0.000191626	0	0	2.00012e-05	1.23285e-05	2.26968e-05	0
Fungi;Basidiomycota;Tremellomycetes;Tremellales;Tremellaceae;Cryptococcus	0.000877021	0.000655119	0.00170054	0.00431125	0.0013493	0.00846799	0.000514106	0.000243608	0.00204031	0.000360763	0.000657105	0.000867434	0.00176653	0.00111847	0.0137318	0.00414079	0.00177626	0.00498227	0.00221679	0.00221445	0.00188011	0.0022931	0.00297329	0.019124
Fungi;Basidiomycota;Tremellomycetes;Tremellales;Tremellaceae;Papiliotrema	9.2318e-05	5.15841e-06	2.09943e-05	0.000137033	0	2.82737e-05	0	3.84645e-05	0	2.40509e-05	0	3.77145e-05	0	2.15091e-05	0	0.000243576	0	0	0	1.36694e-05	0	3.69854e-05	4.53937e-05	1.94746e-05
Fungi;Basidiomycota;Tremellomycetes;Tremellales;Trichosporonaceae;Trichosporon	2.30795e-05	0	0	0	0	0	2.14211e-05	0	0	0	0	0	0	0	0	0	0	0	0.0166486	1.36694e-05	0	0	0	1.94746e-05
Fungi;Basidiomycota;Wallemiomycetes;Wallemiales;Wallemiaceae;Wallemia	0	0	0	0	0	1.41369e-05	0	0	0	0	0	0	0	0	0	0	0	9.5813e-05	0	0	0	0	0	0
Fungi;Chytridiomycota;Chytridiomycetes;Spizellomycetales;Spizellomycetaceae;Triparticalcar	0	0	0	0	0	4.24106e-05	0	0	0	0	0	0	0	0	0	0	0	0	0	0	0	0	0	0
Fungi;Glomeromycota;Glomeromycetes;Archaeosporales;Ambisporaceae;Ambispora	0	4.64257e-05	0	3.16229e-05	1.32284e-05	4.24106e-05	0	0	0	0	5.71396e-05	0.000188573	7.06614e-05	0	0	0.000243576	0.000387547	0.000191626	6.03209e-05	1.36694e-05	4.00024e-05	0	4.53937e-05	0.000876356
Fungi;Neocallimastigomycota;Neocallimastigomycetes;Neocallimastigales;Neocallimastigaceae;Anaeromyces	8.07782e-05	7.73762e-05	0.000272926	0.00010541	0.000198426	0.000183779	0	3.84645e-05	0.000416389	4.81018e-05	0.000257128	0.000150858	7.06614e-05	0.000150564	0.00181745	0.000365364	0.000161478	0.000670691	0.000135722	0.000150364	0.000100006	0.000110956	0.000136181	0.000194746
Fungi;Neocallimastigomycota;Neocallimastigomycetes;Neocallimastigales;Neocallimastigaceae;Cyllamyces	1.15397e-05	0	4.19886e-05	4.21638e-05	1.32284e-05	0	0	0	0	0	0	0	7.06614e-05	0	0	0	0	0	1.50802e-05	0	0	1.23285e-05	4.53937e-05	7.78983e-05
Fungi;Neocallimastigomycota;Neocallimastigomycetes;Neocallimastigales;Neocallimastigaceae;Neocallimastix	0	5.15841e-06	2.09943e-05	1.0541e-05	0	2.82737e-05	0	0	0	0	0	3.77145e-05	0	0	0	0	3.22956e-05	0	1.50802e-05	0	0	0	2.26968e-05	1.94746e-05
Fungi;Neocallimastigomycota;Neocallimastigomycetes;Neocallimastigales;Neocallimastigaceae;Orpinomyces	1.15397e-05	0	0	4.21638e-05	6.61419e-05	1.41369e-05	0	0	0	1.20254e-05	0	0	7.06614e-05	0	0	0	3.22956e-05	9.5813e-05	1.50802e-05	0	0	1.23285e-05	2.26968e-05	1.94746e-05
Fungi;Neocallimastigomycota;Neocallimastigomycetes;Neocallimastigales;Neocallimastigaceae;Piromyces	0.000103858	6.1901e-05	0.000461874	7.37867e-05	0.000211654	0.000212053	2.14211e-05	3.84645e-05	0.000124917	4.81018e-05	0.000199989	0.000188573	7.06614e-05	4.30182e-05	0.000807754	0.000487151	0.000419842	0.000670691	7.54011e-05	0.000109355	6.00036e-05	0.000221913	0.000226968	0.000233695
Fungi;Zygomycota;Zygomycetes;Mucorales;Mucoraceae;Rhizomucor	0	1.03168e-05	2.09943e-05	0	0.000105827	0	0	0	0	0	0	0	0	0	0	0	3.22956e-05	0	0	0	0	1.23285e-05	0	0
Fungi;Zygomycota;Zygomycetes;Mucorales;Mucoraceae;Rhizopus	0	0	0	0	0	0	0	0	0	0	0	0	0	0	0	0	0	0	0	0	0	0	0	0
None;Other;Other;Other;Other;Other	0.0137323	0.0080626	0.0142131	0.00946578	0.0106885	0.011875	0.00734743	0.00702618	0.0117005	0.00681843	0.00871379	0.0127475	0.0152629	0.00821647	0.0193861	0.0141274	0.00704043	0.0144678	0.00870129	0.00843403	0.00762046	0.00660807	0.0111668	0.0091141

## Sheet: 16S Genus GreenGenes
Genus	16S-ALA-1	16S-ALA-2	16S-ALA-3	16S-ALA-4	16S-ALA-5J	16S-ALA-6	16S-PL-1	16S-PL-2	16S-PL-3	16S-PL-4	16S-PL-5	16S-PL-6	16S-PSP-1	16S-PSP-2	16S-PSP-3	16S-PSP-4	16S-PSP-5	16S-PSP-6	16S-Q-1	16S-Q-2	16S-Q-3	16S-Q-4	16S-Q-5	16S-Q-6
k__Bacteria;p__;c__;o__;f__;g__	0	0	0	0	0	0	0	0	0	0	0	0	0	0	0	8.72676e-05	0	0	0	0	0	2.79181e-05	0	0
k__Bacteria;p__AC1;c__;o__;f__;g__	3.97678e-05	0	0	2.74454e-05	4.00721e-05	3.46656e-05	0	0	0	0	0	0	0	0.000125945	0	0	0	0.000296824	4.65181e-05	3.40148e-05	0	2.79181e-05	4.60957e-05	8.2991e-05
k__Bacteria;p__AC1;c__HDBW-WB69;o__;f__;g__	0	0	0	0	0	0	0	0	0	0	0	0	0	0	0	0	0	0	0	0	0	0	0	0
k__Bacteria;p__AC1;c__TA06;o__;f__;g__	3.97678e-05	3.22425e-05	0	0	0	0	0	0	0	0	0	0	0	0	0	0	0	0	0	0	0	0	0	0
k__Bacteria;p__Acidobacteria;c__Acidobacteria-6;o__iii1-15;f__;g__	0	6.44849e-05	0	0	0	0	0	0	0	0	0	0	0	0	0	0	0	0	0	0	0	0	0	0
k__Bacteria;p__Acidobacteria;c__Acidobacteria-6;o__iii1-15;f__mb2424;g__	0	0	0	0	0	0	0	0	0	0	0	0	0	0	0	0	0	0	0	0	0	0	0	0
k__Bacteria;p__Acidobacteria;c__DA052;o__E29;f__;g__	0	0	0	0	0	0	0	0	0	0	0	0	0	0	0	0	0	0	0	0	0	0	0	0
k__Bacteria;p__Acidobacteria;c__DA052;o__Ellin6513;f__;g__	0	0	0	0	0	0	0	0	0	0	0	0	0	0	0	0	0	0	0	0	0	0	0	0
k__Bacteria;p__Acidobacteria;c__EC1113;o__;f__;g__	0	0	0	0	0	0	0	0	0	0	0	0	0	0	0	0	0	0	0	0	0	0	0	0
k__Bacteria;p__Acidobacteria;c__OS-K;o__;f__;g__	0	0	0	0	0	0	0	0	0	0	0	0	0	0	0	0	0	0	0	0	0	0	4.60957e-05	0
k__Bacteria;p__Acidobacteria;c__Solibacteres;o__Solibacterales;f__Solibacteraceae;g__CandidatusSolibacter	0	0	0	0	0	0	0	0	0	0	0	0	0	0	0	0	0	0	0	0	0	0	0	0
k__Bacteria;p__Acidobacteria;c__Sva0725;o__Sva0725;f__;g__	0	0	0	0	0	0	0	0	0	0	0	0	0	0	0	0	0	0	0	0	0	0	0	0
k__Bacteria;p__Acidobacteria;c__[Chloracidobacteria];o__RB41;f__;g__	3.97678e-05	3.22425e-05	0	0	4.00721e-05	0	0	0	0	0	0	0	0	0	0	0	0	0	0	0	0	0	0	0
k__Bacteria;p__Acidobacteria;c__[Chloracidobacteria];o__RB41;f__Ellin6075;g__	0	6.44849e-05	0	0	0	0	0	0	0	0	0	0	0	0	0	0	0	0	0	0	0	0	0	0
k__Bacteria;p__Acidobacteria;c__iii1-8;o__DS-18;f__;g__	0	3.22425e-05	0	0	0	0	0	0	0	0	0	0	0	0	0	0	0	0	0	0	0	0	0	0
k__Bacteria;p__Actinobacteria;c__;o__;f__;g__	0	0	0	0	4.00721e-05	0	0	0	0	0	0	0	0	0	0	0	0	0	0	0	0	0	0	4.14955e-05
k__Bacteria;p__Actinobacteria;c__Acidimicrobiia;o__Acidimicrobiales;f__;g__	3.97678e-05	3.22425e-05	3.44923e-05	0	0	0.000103997	3.70934e-05	0	0.000209556	6.09998e-05	0	6.84252e-05	0	0	0	0	0.000265252	0	4.65181e-05	3.40148e-05	3.51099e-05	2.79181e-05	0	0
k__Bacteria;p__Actinobacteria;c__Acidimicrobiia;o__Acidimicrobiales;f__AKIW874;g__	0	0	0	0	0	0	0	0	0	0	0	0	0	0	0	0	0	0	0	0	0	0	0	0
k__Bacteria;p__Actinobacteria;c__Acidimicrobiia;o__Acidimicrobiales;f__Acidimicrobiaceae;g__	0	0	0	0	0	3.46656e-05	0	0	0	0	0	0	0	0	0	0	0.000265252	0	0	0	0	0	0	0
k__Bacteria;p__Actinobacteria;c__Acidimicrobiia;o__Acidimicrobiales;f__C111;g__	0	0	0	0	4.00721e-05	3.46656e-05	3.70934e-05	0	6.98519e-05	0	0	6.84252e-05	0	0	0.000187424	0.000261803	0	0	0	0	3.51099e-05	0	0	4.14955e-05
k__Bacteria;p__Actinobacteria;c__Acidimicrobiia;o__Acidimicrobiales;f__EB1017;g__	0	0	0	0	0	0	0	0	6.98519e-05	0	0	0	0	0	0	0	0	0	0	0	0	0	0	0
k__Bacteria;p__Actinobacteria;c__Acidimicrobiia;o__Acidimicrobiales;f__Microthrixaceae;g__CandidatusMicrothrix	0	0	0	0	0	0	0	0	0	0	0	0	0	0	0	0	0	0	0	0	0	0	0	0
k__Bacteria;p__Actinobacteria;c__Acidimicrobiia;o__Acidimicrobiales;f__SC3-41;g__	0	0	0	0	4.00721e-05	0	0	0	0	0	0	0	0	0	0	0	0	0	0	0	0	0	0	0
k__Bacteria;p__Actinobacteria;c__Acidimicrobiia;o__Acidimicrobiales;f__TK06;g__	0	0	0	0	0	0	0	0	0	0	0	0	0	0	0	0	0	0	0	0	0	2.79181e-05	0	4.14955e-05
k__Bacteria;p__Actinobacteria;c__Acidimicrobiia;o__Acidimicrobiales;f__ZA3409c;g__	0	0	0	0	0	0	0	0	0	0	0	0	0	0	0	0	0	0	0	0	0	0	0	0
k__Bacteria;p__Actinobacteria;c__Acidimicrobiia;o__Acidimicrobiales;f__ntu14;g__	0	0	0	0	0	0	0	0	0	0	0	0	0	0	0	0	0	0	0	0	0	0	0	4.14955e-05
k__Bacteria;p__Actinobacteria;c__Acidimicrobiia;o__Acidimicrobiales;f__wb1_P06;g__	0	0	0	0	0	0	0	0	0	0	0	0	0	0	0	0	0	0	0	0	0	0	0	0
k__Bacteria;p__Actinobacteria;c__Actinobacteria;o__Actinomycetales;f__;g__	0.000318142	0.000290182	0.00100028	0.000878252	0.00076137	0.000693313	3.70934e-05	0.000118354	0.000908075	0.00146399	0.000864633	0.000615827	0.000362516	0.000125945	0.000937119	0.00261803	0.000265252	0.000296824	0.000139554	3.40148e-05	0.000772418	0.000614199	0.000414861	0.000248973
k__Bacteria;p__Actinobacteria;c__Actinobacteria;o__Actinomycetales;f__ACK-M1;g__	0	0	0	5.48908e-05	8.01443e-05	6.93313e-05	0	0	6.98519e-05	0	3.45853e-05	0	0	0	9.37119e-05	0	0.000265252	0	4.65181e-05	3.40148e-05	0	2.79181e-05	4.60957e-05	4.14955e-05
k__Bacteria;p__Actinobacteria;c__Actinobacteria;o__Actinomycetales;f__Actinomycetaceae;g__	0	6.44849e-05	0.000103477	5.48908e-05	0.000360649	0.000103997	0	2.95884e-05	6.98519e-05	3.04999e-05	0	3.42126e-05	0.00145006	0	0	0	0.00238727	0.000296824	0.000139554	3.40148e-05	0.00010533	0	0	8.2991e-05
k__Bacteria;p__Actinobacteria;c__Actinobacteria;o__Actinomycetales;f__Actinomycetaceae;g__Actinobaculum	0	0	0.00031043	0.000137227	0.0010018	0.000866641	3.70934e-05	0	0.00034926	0.000152499	0.000864633	0.000615827	0.000181258	0.000125945	0.000655984	8.72676e-05	0.000795756	0.000890472	4.65181e-05	0	0.00014044	0.000111673	0.000783627	0.00141085
k__Bacteria;p__Actinobacteria;c__Actinobacteria;o__Actinomycetales;f__Actinomycetaceae;g__Actinomyces	0.00190885	0.00164437	0.00738135	0.00850807	0.00112202	0.000727979	0.00148373	0.00133148	0.00782341	0.00850947	0.00169468	0.00130008	0.00199384	0.00277078	0.00318621	0.00427611	0.00344828	0.000593648	0.00120947	0.000918399	0.00719753	0.00728664	0.00124458	0.000871405
k__Bacteria;p__Actinobacteria;c__Actinobacteria;o__Actinomycetales;f__Actinomycetaceae;g__Arcanobacterium	0	0	0.000172461	0.000164672	0	0	0	0	6.98519e-05	9.14997e-05	0	0	0	0	0.00046856	0	0	0	0	0	3.51099e-05	0.000111673	0	0
k__Bacteria;p__Actinobacteria;c__Actinobacteria;o__Actinomycetales;f__Actinomycetaceae;g__Mobiluncus	0	3.22425e-05	0.00227649	0.00279943	4.00721e-05	0	3.70934e-05	2.95884e-05	0.00237497	0.00222649	0	0.000171063	0	0	0.00149939	0.00191989	0	0	0.000186072	3.40148e-05	0.00358121	0.00379687	0	0.000124486
k__Bacteria;p__Actinobacteria;c__Actinobacteria;o__Actinomycetales;f__Actinomycetaceae;g__N09	0	0	0	0	0	0	0	0	0	0	0	0	0	0	0	0	0	0	0	0	0	0	0	0
k__Bacteria;p__Actinobacteria;c__Actinobacteria;o__Actinomycetales;f__Actinomycetaceae;g__Trueperella	0	0	0	0	4.00721e-05	0.000103997	0	2.95884e-05	0	3.04999e-05	0	0	0	0	0	0	0	0	0	0	0	0	0	0
k__Bacteria;p__Actinobacteria;c__Actinobacteria;o__Actinomycetales;f__Actinomycetaceae;g__Varibaculum	0	3.22425e-05	0.000551876	0.000631244	4.00721e-05	0	0	2.95884e-05	0.00272422	0.00198249	0	0	0	0	0.000187424	0.000349071	0	0	0	0	0.00014044	0.000223345	0	0
k__Bacteria;p__Actinobacteria;c__Actinobacteria;o__Actinomycetales;f__Actinosynnemataceae;g__	0	0	0	0	0	3.46656e-05	0	0	0	0	3.45853e-05	0	0	0	0	0	0	0	0	0	0	0	0	0
k__Bacteria;p__Actinobacteria;c__Actinobacteria;o__Actinomycetales;f__Actinosynnemataceae;g__Saccharothrix	0	0	0	0	4.00721e-05	0	0	0	0	0	0	0	0	0	0	0	0	0	0	0	0	0	0	0
k__Bacteria;p__Actinobacteria;c__Actinobacteria;o__Actinomycetales;f__Beutenbergiaceae;g__	0	0	0	5.48908e-05	0	0.000103997	0	0	0	0	0	0	0	0	0	0	0	0	0	0	0	2.79181e-05	9.21914e-05	4.14955e-05
k__Bacteria;p__Actinobacteria;c__Actinobacteria;o__Actinomycetales;f__Bogoriellaceae;g__Georgenia	0	0	0	0	4.00721e-05	0	0	0	0	3.04999e-05	0	0	0	0	0	0	0	0	0	0	0	0	4.60957e-05	0
k__Bacteria;p__Actinobacteria;c__Actinobacteria;o__Actinomycetales;f__Brevibacteriaceae;g__Brevibacterium	0	0	0.000172461	0.000411681	8.01443e-05	6.93313e-05	0	0	0.000139704	0.000304999	0	0	0	0	0.000374848	0.00349071	0	0.00237459	0	0	0.000912857	0.000390854	0	4.14955e-05
k__Bacteria;p__Actinobacteria;c__Actinobacteria;o__Actinomycetales;f__Cellulomonadaceae;g__	0	0	0	0	0	0	0	0	0	0	3.45853e-05	0	0	0	9.37119e-05	0	0	0	0	0	0	0	4.60957e-05	0
k__Bacteria;p__Actinobacteria;c__Actinobacteria;o__Actinomycetales;f__Cellulomonadaceae;g__Cellulomonas	0	3.22425e-05	0	0	8.01443e-05	6.93313e-05	0	2.95884e-05	0	0	0	3.42126e-05	0	0	0	8.72676e-05	0	0	0	0	0	2.79181e-05	0	0
k__Bacteria;p__Actinobacteria;c__Actinobacteria;o__Actinomycetales;f__Cellulomonadaceae;g__Oerskovia	0	0	0	0	4.00721e-05	0.000173328	0	0	0	0	0	0	0	0	0	0	0	0	0	0	0	0	0	0
k__Bacteria;p__Actinobacteria;c__Actinobacteria;o__Actinomycetales;f__Corynebacteriaceae;g__Corynebacterium	0.0530104	0.0223118	0.164873	0.157729	0.0897616	0.0988318	0.00886531	0.008699	0.187692	0.186476	0.141523	0.135482	0.0465833	0.0505038	0.204479	0.17567	0.0713528	0.110122	0.0117226	0.0105786	0.116705	0.123957	0.055868	0.0562264
k__Bacteria;p__Actinobacteria;c__Actinobacteria;o__Actinomycetales;f__Dermabacteraceae;g__	0	0	0	0	4.00721e-05	0	0	0	0	0	0	0	0	0	0	0	0	0	0	0	0	0	0	0
k__Bacteria;p__Actinobacteria;c__Actinobacteria;o__Actinomycetales;f__Dermabacteraceae;g__Brachybacterium	0	0	0	0	4.00721e-05	0	0	0	0	0	0	0	0	0	0	0	0	0	0	0	0	0	0	0
k__Bacteria;p__Actinobacteria;c__Actinobacteria;o__Actinomycetales;f__Dermabacteraceae;g__Dermabacter	0.000119303	6.44849e-05	0.000206954	0.00035679	0.00056101	0.000485319	0	0	0.000488963	0.000396499	0.000864633	0.000650039	0	0	0.000749695	0.000261803	0.000795756	0.000296824	0.000232591	0	0.000351099	0.000474608	0.000184383	0.000207477
k__Bacteria;p__Actinobacteria;c__Actinobacteria;o__Actinomycetales;f__Dermacoccaceae;g__Dermacoccus	0	0	0	0	0	0	0	0	0	0	0	0	0	0	0	0	0	0	0	0	0	0	0	0
k__Bacteria;p__Actinobacteria;c__Actinobacteria;o__Actinomycetales;f__Dermatophilaceae;g__Dermatophilus	0	0	0	0	0.000240433	6.93313e-05	0	0	0	0	0	0	0	0	0	0	0	0	0	0	0	0	0	0
k__Bacteria;p__Actinobacteria;c__Actinobacteria;o__Actinomycetales;f__Dietziaceae;g__Dietzia	0	0	0	0	0	0	0	0	0	0	0	0	0	0	0	0	0	0	0	3.40148e-05	0	0	0	0
k__Bacteria;p__Actinobacteria;c__Actinobacteria;o__Actinomycetales;f__Frankiaceae;g__	0	0	0	0	0	0	0	0	0	0	0	0	0	0	0	0	0	0	0	0	0	0	0	0
k__Bacteria;p__Actinobacteria;c__Actinobacteria;o__Actinomycetales;f__Frankiaceae;g__Frankia	0	0	0	0	0	0	0	0	0	0	0	0	0	0	0	0	0	0	0	0	0	0	0	0
k__Bacteria;p__Actinobacteria;c__Actinobacteria;o__Actinomycetales;f__Geodermatophilaceae;g__	0	0	0	0	0	0	0	0	0	0	3.45853e-05	0	0	0	0	0	0	0	4.65181e-05	0	0	0	0	0
k__Bacteria;p__Actinobacteria;c__Actinobacteria;o__Actinomycetales;f__Geodermatophilaceae;g__Blastococcus	0	0	0	0	0	0	0	0	0	0	0	0	0	0	0	0	0	0	0	0	0	0	0	0
k__Bacteria;p__Actinobacteria;c__Actinobacteria;o__Actinomycetales;f__Geodermatophilaceae;g__Geodermatophilus	0	0	0	0	0	0	0	0	0	0	0	0	0	0	0	0	0	0	0	0	0	0	0	0
k__Bacteria;p__Actinobacteria;c__Actinobacteria;o__Actinomycetales;f__Geodermatophilaceae;g__Modestobacter	0	0	0	0	0	0	0	0	0	0	0	0	0	0	0	0	0	0	0	3.40148e-05	0	0	0	0
k__Bacteria;p__Actinobacteria;c__Actinobacteria;o__Actinomycetales;f__Glycomycetaceae;g__Glycomyces	0	0	3.44923e-05	2.74454e-05	0	0	3.70934e-05	2.95884e-05	6.98519e-05	3.04999e-05	3.45853e-05	3.42126e-05	0	0	0	0	0	0	4.65181e-05	0	0	0	0	0
k__Bacteria;p__Actinobacteria;c__Actinobacteria;o__Actinomycetales;f__Gordoniaceae;g__	0	0	0	0	0	0	0	0	6.98519e-05	0	0	0	0	0	9.37119e-05	0	0	0	4.65181e-05	0	0	0	0	0
k__Bacteria;p__Actinobacteria;c__Actinobacteria;o__Actinomycetales;f__Gordoniaceae;g__Gordonia	0	0	3.44923e-05	2.74454e-05	8.01443e-05	0	0.00011128	0	0.000139704	0.000122	0.000138341	0.00013685	0	0.000125945	9.37119e-05	0	0	0	0	3.40148e-05	3.51099e-05	0	0	4.14955e-05
k__Bacteria;p__Actinobacteria;c__Actinobacteria;o__Actinomycetales;f__Intrasporangiaceae;g__	0	0	0	0	0.0014426	0.000866641	0	0	0	3.04999e-05	0	0	0	0	0	0	0	0	0	0	0	2.79181e-05	9.21914e-05	4.14955e-05
k__Bacteria;p__Actinobacteria;c__Actinobacteria;o__Actinomycetales;f__Intrasporangiaceae;g__Arsenicicoccus	0	0	0	0	8.01443e-05	3.46656e-05	0	0	0	0	0	0	0	0	0	0	0	0	0	0	0	0	0	0
k__Bacteria;p__Actinobacteria;c__Actinobacteria;o__Actinomycetales;f__Intrasporangiaceae;g__Kytococcus	0	0	0	0	0	0	0	0	0	0	0	0	0	0	0	0	0	0	0	0	0	2.79181e-05	0	0
k__Bacteria;p__Actinobacteria;c__Actinobacteria;o__Actinomycetales;f__Intrasporangiaceae;g__Phycicoccus	0	0	0	0	0	0	0	0	0	3.04999e-05	0	0	0	0	0	0	0	0	0	0	0	0	0	0
k__Bacteria;p__Actinobacteria;c__Actinobacteria;o__Actinomycetales;f__Intrasporangiaceae;g__Serinicoccus	0	0	0	2.74454e-05	0	0	0	0	0	0	0	0	0	0	0	0	0	0	0	0	0	0	4.60957e-05	0
k__Bacteria;p__Actinobacteria;c__Actinobacteria;o__Actinomycetales;f__Intrasporangiaceae;g__Terracoccus	0	0	0	0	0	0	0	0	0	0	0	0	0	0	0	0	0	0	0	0	0	0	0	0
k__Bacteria;p__Actinobacteria;c__Actinobacteria;o__Actinomycetales;f__Jonesiaceae;g__	0	0	0	0	0	0	0	0	6.98519e-05	0	0	0	0	0	0	0	0	0	0	0	0	0	0	0
k__Bacteria;p__Actinobacteria;c__Actinobacteria;o__Actinomycetales;f__Jonesiaceae;g__Jonesia	0	0	0	0	0	0	0	0	0	0	0	0	0	0	0	0	0	0	0	0	0	0	0	0
k__Bacteria;p__Actinobacteria;c__Actinobacteria;o__Actinomycetales;f__Kineosporiaceae;g__	0	0	0	0	0	6.93313e-05	0	0	0	0	0	0	0	0	0	0	0	0	0	0	0	0	0	0
k__Bacteria;p__Actinobacteria;c__Actinobacteria;o__Actinomycetales;f__Kineosporiaceae;g__Kineococcus	0	0	0	0	0	0	0	0	0	0	0	0	0	0	0	0	0	0	0	0	0	0	0	0
k__Bacteria;p__Actinobacteria;c__Actinobacteria;o__Actinomycetales;f__Microbacteriaceae;g__	0	6.44849e-05	6.89845e-05	8.23362e-05	0.000200361	6.93313e-05	0	0	6.98519e-05	6.09998e-05	3.45853e-05	0.000171063	0	0	0.000281136	8.72676e-05	0	0	0	0	0.000175549	5.58363e-05	0.000414861	0.000497946
k__Bacteria;p__Actinobacteria;c__Actinobacteria;o__Actinomycetales;f__Microbacteriaceae;g__Agrococcus	0	0	0	0	0	0	0	0	0	0	0	0	0	0.000125945	0	0	0	0	0	0	0	2.79181e-05	0	0
k__Bacteria;p__Actinobacteria;c__Actinobacteria;o__Actinomycetales;f__Microbacteriaceae;g__Agromyces	0	0	0	0	0	0	0	0	0	0	0	0	0	0	0	0	0	0	0	0	0	0	0	0
k__Bacteria;p__Actinobacteria;c__Actinobacteria;o__Actinomycetales;f__Microbacteriaceae;g__CandidatusAquiluna	0	0	3.44923e-05	0	0	3.46656e-05	0	0	0	3.04999e-05	0	3.42126e-05	0	0	0	0	0	0	0	0	0	0	0	0
k__Bacteria;p__Actinobacteria;c__Actinobacteria;o__Actinomycetales;f__Microbacteriaceae;g__CandidatusRhodoluna	0	0	0	0	0	0	0	0	0	0	0	0	0	0	0	0	0	0	0	0	0	0	0	4.14955e-05
k__Bacteria;p__Actinobacteria;c__Actinobacteria;o__Actinomycetales;f__Microbacteriaceae;g__Clavibacter	0	0	0	0	0	0	0	0	0	3.04999e-05	0	0	0	0	0	0	0	0	0	0	0	0	0	0
k__Bacteria;p__Actinobacteria;c__Actinobacteria;o__Actinomycetales;f__Microbacteriaceae;g__Cryocola	0	0	0	0	0	0	0	0	0	0	0	0	0	0	0	0	0	0	0	0	0	0	0	0
k__Bacteria;p__Actinobacteria;c__Actinobacteria;o__Actinomycetales;f__Microbacteriaceae;g__Curtobacterium	0	0	0	0	0.000320577	0.000346656	0	0	0	0	0	0	0	0.000125945	0	0	0	0	0	0	0	0	0	0
k__Bacteria;p__Actinobacteria;c__Actinobacteria;o__Actinomycetales;f__Microbacteriaceae;g__Leucobacter	0	0	0.000206954	2.74454e-05	4.00721e-05	0	0	0	0.000209556	0.000122	6.91706e-05	3.42126e-05	0	0.000125945	0	0	0	0	4.65181e-05	0	3.51099e-05	0.000139591	4.60957e-05	0
k__Bacteria;p__Actinobacteria;c__Actinobacteria;o__Actinomycetales;f__Microbacteriaceae;g__Microbacterium	0	0	0	0	0.00705269	0.00592783	0	0	0	6.09998e-05	0	0	0	0	0	0	0	0	0	0	3.51099e-05	0	0	0
k__Bacteria;p__Actinobacteria;c__Actinobacteria;o__Actinomycetales;f__Microbacteriaceae;g__Mycetocola	0	0	0	0	0.000280505	0.00024266	0	0	0	0	0	0	0	0	0	0	0	0	0	0	0	0	0	0
k__Bacteria;p__Actinobacteria;c__Actinobacteria;o__Actinomycetales;f__Microbacteriaceae;g__Pseudoclavibacter	0	0	0	0	4.00721e-05	3.46656e-05	0	0	0	0	0	0	0	0	0	0	0	0	0	0	0	0	0	0
k__Bacteria;p__Actinobacteria;c__Actinobacteria;o__Actinomycetales;f__Microbacteriaceae;g__Rathayibacter	0	0	0	0	4.00721e-05	0	0	0	0	0	0	0	0	0	0	0	0	0	0	0	0	0	0	0
k__Bacteria;p__Actinobacteria;c__Actinobacteria;o__Actinomycetales;f__Microbacteriaceae;g__Salinibacterium	0	0	0	0	0	0	0	0	0	0	0	0	0	0	0	0	0	0	0	0	0	0	0	0
k__Bacteria;p__Actinobacteria;c__Actinobacteria;o__Actinomycetales;f__Micrococcaceae;g__	0	0.00012897	0.000275938	0.00134482	0.000120216	0.000138663	0	0	0.000558815	0.000548998	3.45853e-05	0.00013685	0	0.000125945	0.000749695	0.000523606	0	0.000296824	0	0	0.000175549	0.0003071	0.000138287	0.000124486
k__Bacteria;p__Actinobacteria;c__Actinobacteria;o__Actinomycetales;f__Micrococcaceae;g__Arthrobacter	0	0	0	0	0.000280505	0.000311991	0	0	0	0	0	0	0	0	0	0	0	0	0	0	0.00010533	2.79181e-05	0	0
k__Bacteria;p__Actinobacteria;c__Actinobacteria;o__Actinomycetales;f__Micrococcaceae;g__Citricoccus	0	0	3.44923e-05	0	0	0	0	0	0	0	0	0	0	0	0	0	0	0	0	0	0	0	0	0
k__Bacteria;p__Actinobacteria;c__Actinobacteria;o__Actinomycetales;f__Micrococcaceae;g__Kocuria	0.000119303	0	0	0	0	6.93313e-05	0	5.91769e-05	0	0	0	0	0.00090629	0.000881612	0	0	0	0	0	3.40148e-05	0	0	0	0
k__Bacteria;p__Actinobacteria;c__Actinobacteria;o__Actinomycetales;f__Micrococcaceae;g__Microbispora	3.97678e-05	0.00012897	6.89845e-05	0	0.000400721	0.000173328	3.70934e-05	0.000177531	6.98519e-05	3.04999e-05	3.45853e-05	6.84252e-05	0.000362516	0.000125945	9.37119e-05	8.72676e-05	0.000795756	0	4.65181e-05	0	7.02198e-05	5.58363e-05	0	0
k__Bacteria;p__Actinobacteria;c__Actinobacteria;o__Actinomycetales;f__Micrococcaceae;g__Micrococcus	7.95355e-05	3.22425e-05	0	2.74454e-05	8.01443e-05	0	0	0	6.98519e-05	3.04999e-05	3.45853e-05	0	0	0.000881612	0	8.72676e-05	0	0.000296824	0	0	0	0	4.60957e-05	0
k__Bacteria;p__Actinobacteria;c__Actinobacteria;o__Actinomycetales;f__Micrococcaceae;g__Nesterenkonia	0	0	0	0	4.00721e-05	0	0	0	0	0	0	0	0	0	0	0	0	0	0	0	0	0	0	0
k__Bacteria;p__Actinobacteria;c__Actinobacteria;o__Actinomycetales;f__Micrococcaceae;g__Renibacterium	0	0	0	0	0	6.93313e-05	0	0	0	0	0	0	0	0	0	0	0	0	0	0	0	0	0	0
k__Bacteria;p__Actinobacteria;c__Actinobacteria;o__Actinomycetales;f__Micrococcaceae;g__Rothia	0.000238607	0.000322425	0.000206954	0.000548908	0.000240433	0.000450653	0	2.95884e-05	0.00034926	0.0010065	3.45853e-05	0	0.00145006	0.00251889	0.000937119	0.000261803	0	0	0.000279109	0.000238103	0.000947967	0.000977135	9.21914e-05	0.000290468
k__Bacteria;p__Actinobacteria;c__Actinobacteria;o__Actinomycetales;f__Micrococcaceae;g__Zhihengliuella	0	0	0	0	0	0	0	0	0	0	0	0	0	0	0	0	0	0	0	0	0	0	0	0
k__Bacteria;p__Actinobacteria;c__Actinobacteria;o__Actinomycetales;f__Micromonosporaceae;g__	3.97678e-05	0	0	2.74454e-05	0	3.46656e-05	3.70934e-05	0	0	0	0	0	0	0	0	0	0	0	0	0	0	0	0	8.2991e-05
k__Bacteria;p__Actinobacteria;c__Actinobacteria;o__Actinomycetales;f__Micromonosporaceae;g__Actinocatenispora	0	0	0	0	8.01443e-05	3.46656e-05	0	0	0	0	3.45853e-05	0	0	0	0	0	0	0	0	0	3.51099e-05	0	4.60957e-05	4.14955e-05
k__Bacteria;p__Actinobacteria;c__Actinobacteria;o__Actinomycetales;f__Micromonosporaceae;g__Catellatospora	3.97678e-05	0	6.89845e-05	5.48908e-05	0	3.46656e-05	0	0	6.98519e-05	0	0	3.42126e-05	0	0	0	0	0.000265252	0	0	0	3.51099e-05	2.79181e-05	0	4.14955e-05
k__Bacteria;p__Actinobacteria;c__Actinobacteria;o__Actinomycetales;f__Micromonosporaceae;g__Virgisporangium	3.97678e-05	0	3.44923e-05	8.23362e-05	0	0	0	0	6.98519e-05	0	3.45853e-05	3.42126e-05	0.000181258	0	0	0	0	0	0	0	0	0	0.000138287	8.2991e-05
k__Bacteria;p__Actinobacteria;c__Actinobacteria;o__Actinomycetales;f__Mycobacteriaceae;g__Mycobacterium	0.00035791	0.000612607	0.00031043	0.000301899	0.000601082	0.000277325	0.00797507	0.00828476	0.000488963	0.000487998	0.000899218	0.000615827	0.000181258	0.000755668	0.000562272	0.000436338	0.00318302	0.000890472	0.00172117	0.00241505	0.000421319	0.0003071	0.000138287	0.000124486
k__Bacteria;p__Actinobacteria;c__Actinobacteria;o__Actinomycetales;f__Nakamurellaceae;g__	0	9.67274e-05	0	0	0	0	0	2.95884e-05	0	0	0	0	0	0	0	0	0	0	0	0	0	0	0	0
k__Bacteria;p__Actinobacteria;c__Actinobacteria;o__Actinomycetales;f__Nocardiaceae;g__	0	0	0	0	0	0	0	0	0	0	0	0	0	0	0	0	0	0	0	3.40148e-05	0	0	0	0
k__Bacteria;p__Actinobacteria;c__Actinobacteria;o__Actinomycetales;f__Nocardiaceae;g__Nocardia	0	0	0	0	4.00721e-05	3.46656e-05	0	0	0	0	0	0	0	0	0	0	0.000265252	0	0	0	0	5.58363e-05	9.21914e-05	4.14955e-05
k__Bacteria;p__Actinobacteria;c__Actinobacteria;o__Actinomycetales;f__Nocardiaceae;g__Rhodococcus	0	0	0	0	0	3.46656e-05	0	0	0	0	0	0	0	0	0	0	0	0	0	0	0	0	0	0
k__Bacteria;p__Actinobacteria;c__Actinobacteria;o__Actinomycetales;f__Nocardioidaceae;g__	3.97678e-05	0.00012897	0.0004484	0.000411681	0.00120216	0.000589316	0	0	0.000558815	0.000487998	0.00124507	0.00112902	0.000181258	0	0.000749695	0.000436338	0.000530504	0.000296824	4.65181e-05	0	0.000421319	0.000558363	0.00142897	0.000954396
k__Bacteria;p__Actinobacteria;c__Actinobacteria;o__Actinomycetales;f__Nocardioidaceae;g__Friedmanniella	0	0.00012897	0	5.48908e-05	4.00721e-05	6.93313e-05	0	0	6.98519e-05	0	6.91706e-05	3.42126e-05	0	0	0	0	0.000265252	0	0	0	3.51099e-05	0	0.000138287	4.14955e-05
k__Bacteria;p__Actinobacteria;c__Actinobacteria;o__Actinomycetales;f__Nocardioidaceae;g__Kribbella	0	0	3.44923e-05	2.74454e-05	0	3.46656e-05	0	0	0	6.09998e-05	0	0	0	0	0	0	0	0	0	0	3.51099e-05	0	4.60957e-05	0
k__Bacteria;p__Actinobacteria;c__Actinobacteria;o__Actinomycetales;f__Nocardioidaceae;g__Nocardioides	0	0	0	0	8.01443e-05	0	0	0	0.000139704	0.000122	0.000276683	0.000342126	0	0	0	8.72676e-05	0	0	0	3.40148e-05	0.00010533	0.000111673	0.000184383	8.2991e-05
k__Bacteria;p__Actinobacteria;c__Actinobacteria;o__Actinomycetales;f__Nocardioidaceae;g__Propionicimonas	0	0	0	0	8.01443e-05	3.46656e-05	0	0	6.98519e-05	3.04999e-05	0	0	0	0	9.37119e-05	0	0	0	0	3.40148e-05	0	0	0	0
k__Bacteria;p__Actinobacteria;c__Actinobacteria;o__Actinomycetales;f__Nocardiopsaceae;g__	0	0	0.000103477	2.74454e-05	0.000120216	3.46656e-05	0	5.91769e-05	0.000139704	3.04999e-05	6.91706e-05	6.84252e-05	0	0	0	8.72676e-05	0.000265252	0	0	0	0	8.37544e-05	9.21914e-05	8.2991e-05
k__Bacteria;p__Actinobacteria;c__Actinobacteria;o__Actinomycetales;f__Promicromonosporaceae;g__	0	0	0	0	0.000120216	6.93313e-05	0	0	0	0	0	0	0	0	0	0	0	0	0	0	0	0	0	0
k__Bacteria;p__Actinobacteria;c__Actinobacteria;o__Actinomycetales;f__Promicromonosporaceae;g__Cellulosimicrobium	0	0.00012897	3.44923e-05	2.74454e-05	0.122781	0.10417	0	0	0	0	0	0	0.000181258	0.000125945	0	0	0.000265252	0.000296824	0	3.40148e-05	0	0	0	0
k__Bacteria;p__Actinobacteria;c__Actinobacteria;o__Actinomycetales;f__Promicromonosporaceae;g__Xylanimicrobium	0	0	0	0	0	3.46656e-05	0	0	0	0	0	0	0	0	9.37119e-05	0	0	0	0	0	0	0	0	0
k__Bacteria;p__Actinobacteria;c__Actinobacteria;o__Actinomycetales;f__Propionibacteriaceae;g__	0.000278374	0.000322425	0.0152456	0.0147382	0.0269685	0.0239886	0.00033384	0.000355061	0.0104778	0.011041	0.051463	0.0454001	0.000543774	0.000125945	0.015275	0.0104721	0.0167109	0.0115761	0.000279109	0.000170074	0.0152026	0.0186772	0.0391352	0.0340678
k__Bacteria;p__Actinobacteria;c__Actinobacteria;o__Actinomycetales;f__Propionibacteriaceae;g__Propionibacterium	0.00855007	0.00989844	0.000586369	0.000741025	0.00412743	0.00277325	0.0005564	0.00115395	0.00118748	0.000365999	0.000484195	0.0010948	0.0222947	0.0342569	0.00046856	0.00165809	0.0816976	0.0261205	0.00562869	0.00445593	0.000983077	0.000781708	0.00295012	0.00145234
k__Bacteria;p__Actinobacteria;c__Actinobacteria;o__Actinomycetales;f__Propionibacteriaceae;g__Tessaracoccus	0	0	0	0	0	0	0	0	0	0	0	3.42126e-05	0	0	0	0	0	0	0	0	0	0	4.60957e-05	4.14955e-05
k__Bacteria;p__Actinobacteria;c__Actinobacteria;o__Actinomycetales;f__Pseudonocardiaceae;g__	0	0	0	0	0	3.46656e-05	0	0	6.98519e-05	3.04999e-05	3.45853e-05	3.42126e-05	0	0	0	8.72676e-05	0	0	4.65181e-05	0	0	2.79181e-05	0.000230478	0.000165982
k__Bacteria;p__Actinobacteria;c__Actinobacteria;o__Actinomycetales;f__Pseudonocardiaceae;g__Amycolatopsis	0	0	3.44923e-05	0	8.01443e-05	0.000103997	0	0	0	0	0	3.42126e-05	0	0	0	8.72676e-05	0	0.000296824	0	0	0	2.79181e-05	9.21914e-05	4.14955e-05
k__Bacteria;p__Actinobacteria;c__Actinobacteria;o__Actinomycetales;f__Pseudonocardiaceae;g__Prauserella	0	0	0	0	0	0	0	0	0	0	0	0	0	0	0	0	0	0	0	0	0	0	0	0
k__Bacteria;p__Actinobacteria;c__Actinobacteria;o__Actinomycetales;f__Pseudonocardiaceae;g__Pseudonocardia	0	3.22425e-05	0.000344923	0.000219563	0.000280505	0.000311991	0	0	0.00034926	0	0.00058795	0.000821102	0	0	0.000187424	0.000261803	0.000265252	0	0	0	0.000175549	8.37544e-05	0.000460957	0.000497946
k__Bacteria;p__Actinobacteria;c__Actinobacteria;o__Actinomycetales;f__Pseudonocardiaceae;g__Saccharopolyspora	0	0	0	0	0	0	0	0	0	0	0	0	0	0	0	0	0	0	0	0	0	0	4.60957e-05	0
k__Bacteria;p__Actinobacteria;c__Actinobacteria;o__Actinomycetales;f__Ruaniaceae;g__	0	0	0	0	0	0	0	0	0	0	0	0	0	0	0	0	0	0	0	0	0	2.79181e-05	0	0
k__Bacteria;p__Actinobacteria;c__Actinobacteria;o__Actinomycetales;f__Sanguibacteraceae;g__Sanguibacter	0	0	0	0	0	0	0	0	0	0	0	0	0	0	0	0	0	0	0	0	0	0	0	0
k__Bacteria;p__Actinobacteria;c__Actinobacteria;o__Actinomycetales;f__Sporichthyaceae;g__	0	3.22425e-05	0	0	0	0	0	0	0	3.04999e-05	0	3.42126e-05	0	0	0	0	0	0	0	0	0	2.79181e-05	0	0
k__Bacteria;p__Actinobacteria;c__Actinobacteria;o__Actinomycetales;f__Streptomycetaceae;g__	0	0	0	0	0.000120216	6.93313e-05	0	0	0	0	3.45853e-05	0	0	0	9.37119e-05	0	0	0	0	0	0	0	0	0
k__Bacteria;p__Actinobacteria;c__Actinobacteria;o__Actinomycetales;f__Streptomycetaceae;g__Kitasatospora	0	0	0	0	0	0	0	0	0	0	6.91706e-05	0	0	0	0	0	0	0	0	0	0	0	4.60957e-05	4.14955e-05
k__Bacteria;p__Actinobacteria;c__Actinobacteria;o__Actinomycetales;f__Streptomycetaceae;g__Streptomyces	0	0	0	0	4.00721e-05	0.000138663	0	0	0	3.04999e-05	3.45853e-05	3.42126e-05	0	0	9.37119e-05	0	0	0.000296824	0	0	0	0	9.21914e-05	0.000165982
k__Bacteria;p__Actinobacteria;c__Actinobacteria;o__Actinomycetales;f__Streptosporangiaceae;g__	0	0	0	0	0	0	0	0	0	0	0	6.84252e-05	0	0	0	0	0	0	0	0	0	0	0	0
k__Bacteria;p__Actinobacteria;c__Actinobacteria;o__Actinomycetales;f__Thermomonosporaceae;g__	0	0	0	0	0	0	3.70934e-05	0	0	0	0	0	0	0	0	0	0	0	0	0	0	0	0	0
k__Bacteria;p__Actinobacteria;c__Actinobacteria;o__Actinomycetales;f__Thermomonosporaceae;g__Actinomadura	0	0	0	0	0	0	0	0	0	0	0	0	0	0	0	0	0.000265252	0	0	0	0	0	0	0
k__Bacteria;p__Actinobacteria;c__Actinobacteria;o__Actinomycetales;f__Williamsiaceae;g__Williamsia	0	0	0	0	0	0	0	0	0	0	0	0	0	0	0	0	0	0	0	0	0	0	0	0
k__Bacteria;p__Actinobacteria;c__Actinobacteria;o__Actinomycetales;f__Yaniellaceae;g__Yaniella	0	0	0	0	0	0	0	0	0	0	0	0	0	0	0	0	0	0	0	0	0	0	4.60957e-05	0
k__Bacteria;p__Actinobacteria;c__Actinobacteria;o__Bifidobacteriales;f__Bifidobacteriaceae;g__	0	0	0	2.74454e-05	0	0	3.70934e-05	0	0	3.04999e-05	0	3.42126e-05	0	0	0	0	0	0	0	0	0	2.79181e-05	0	8.2991e-05
k__Bacteria;p__Actinobacteria;c__Actinobacteria;o__Bifidobacteriales;f__Bifidobacteriaceae;g__Bifidobacterium	0	0	0	0	0	0	0	0	0	0	0	0	0	0	0	0	0	0	0	0	0	0	0	0
k__Bacteria;p__Actinobacteria;c__Actinobacteria;o__Bifidobacteriales;f__Bifidobacteriaceae;g__Gardnerella	0.00226676	0.00335322	0	0	0.00300541	0.00360523	0.00519307	0.00514839	0	0	0.00311268	0.00492661	0.00090629	0.00100756	0	0	0.00822281	0.0112793	0.00576825	0.00983027	0	0	0.009634	0.0108718
k__Bacteria;p__Actinobacteria;c__Actinobacteria;o__WCHB1-81;f__55_st3;g__	0	0	3.44923e-05	0	0	0	0	0	0	0	0	6.84252e-05	0	0	0	8.72676e-05	0	0	0	0	0	0	0	8.2991e-05
k__Bacteria;p__Actinobacteria;c__Coriobacteriia;o__Coriobacteriales;f__Coriobacteriaceae;g__	3.97678e-05	3.22425e-05	0.0017936	0.00134482	0.000160289	0.000207994	3.70934e-05	2.95884e-05	0.00153674	0.00250099	0.000138341	3.42126e-05	0	0	0.0015931	0.00130901	0	0	4.65181e-05	0.000102044	0.000772418	0.000893381	0.000276574	8.2991e-05
k__Bacteria;p__Actinobacteria;c__Coriobacteriia;o__Coriobacteriales;f__Coriobacteriaceae;g__Adlercreutzia	0	0	0	2.74454e-05	0	0.000138663	0	0	0	0	3.45853e-05	0	0	0	0	0	0	0	4.65181e-05	0	0	2.79181e-05	0	0
k__Bacteria;p__Actinobacteria;c__Coriobacteriia;o__Coriobacteriales;f__Coriobacteriaceae;g__Atopobium	0	0	0.00151766	0.000850807	0	0	0	0	0.00286393	0.00292799	0	0	0	0	0.00262393	0.000523606	0	0	0	0	0.00308967	0.00195427	0	0
k__Bacteria;p__Actinobacteria;c__Coriobacteriia;o__Coriobacteriales;f__Coriobacteriaceae;g__Collinsella	3.97678e-05	0	0.000896799	0.00107037	0	0.000103997	0	5.91769e-05	0.00104778	0.0010675	0	0	0.000543774	0	0.000562272	0.000610874	0	0	0	3.40148e-05	0.000175549	0.000195427	0	0
k__Bacteria;p__Actinobacteria;c__Coriobacteriia;o__Coriobacteriales;f__Coriobacteriaceae;g__Eggerthella	0	0	0	0	0	0	0	0	0	0	0	0	0	0	0	0	0	0	0	0	0	0	0	0
k__Bacteria;p__Actinobacteria;c__Coriobacteriia;o__Coriobacteriales;f__Coriobacteriaceae;g__Slackia	0	9.67274e-05	3.44923e-05	2.74454e-05	0	0	3.70934e-05	0	0	0	0	0	0	0	0	0	0	0	4.65181e-05	0	0.00014044	5.58363e-05	0	0
k__Bacteria;p__Actinobacteria;c__MB-A2-108;o__0319-7L14;f__;g__	3.97678e-05	3.22425e-05	0	0	0	0	0	0	0	0	0	0	0	0	0	0	0	0	4.65181e-05	3.40148e-05	0	0	0	0
k__Bacteria;p__Actinobacteria;c__OPB41;o__;f__;g__	0	0	6.89845e-05	5.48908e-05	4.00721e-05	0	0	0	0	6.09998e-05	3.45853e-05	0	0	0	0	0	0	0	0	0	3.51099e-05	0	0	0
k__Bacteria;p__Actinobacteria;c__Rubrobacteria;o__Rubrobacterales;f__Rubrobacteraceae;g__Rubrobacter	0	3.22425e-05	0	0	0	0	0	0	0	0	0	0	0	0	0	0	0	0	0	0	0	0	0	0
k__Bacteria;p__Actinobacteria;c__Thermoleophilia;o__Gaiellales;f__;g__	0	0	0	0	4.00721e-05	0	0	0	0	0	0	0	0	0	0	0	0	0	0	0	0	0	0	4.14955e-05
k__Bacteria;p__Actinobacteria;c__Thermoleophilia;o__Gaiellales;f__AK1AB1_02E;g__	0	0	3.44923e-05	8.23362e-05	0	0	0	2.95884e-05	6.98519e-05	3.04999e-05	0	0.000102638	0	0	0	0	0	0	0	0	7.02198e-05	2.79181e-05	9.21914e-05	4.14955e-05
k__Bacteria;p__Actinobacteria;c__Thermoleophilia;o__Gaiellales;f__Gaiellaceae;g__	0	0	0	2.74454e-05	4.00721e-05	0	0	0	6.98519e-05	3.04999e-05	0	0	0	0	0	0	0	0	0	0	0	0	0	0
k__Bacteria;p__Actinobacteria;c__Thermoleophilia;o__Solirubrobacterales;f__;g__	0	0	0	0	0	0	0	0	0	0	0	0	0	0	0	0	0	0	0	0	0	0	0	0
k__Bacteria;p__Actinobacteria;c__Thermoleophilia;o__Solirubrobacterales;f__Patulibacteraceae;g__	0	0	0	0	0	0	3.70934e-05	0	0	0	0	0	0	0	0	0	0	0	0	0	0	0	0	0
k__Bacteria;p__Actinobacteria;c__Thermoleophilia;o__Solirubrobacterales;f__Solirubrobacteraceae;g__	0	0	0	0	0	0	0	0	0	0	0	0	0	0	0	0	0	0	0	0	0	0	0	0
k__Bacteria;p__Actinobacteria;c__Thermoleophilia;o__Solirubrobacterales;f__Solirubrobacteraceae;g__Solirubrobacter	0	3.22425e-05	0	0	0	0	0	0	0	0	0	0	0	0	0	0	0	0	0	0	0	0	0	0
k__Bacteria;p__Armatimonadetes;c__0319-6E2;o__;f__;g__	0	3.22425e-05	6.89845e-05	0	0	0	0	0	6.98519e-05	3.04999e-05	0	3.42126e-05	0	0	0	0	0	0	0	0	0	2.79181e-05	0	0
k__Bacteria;p__Armatimonadetes;c__OS-L;o__;f__;g__	0	0	0	0	4.00721e-05	0	0	0	0	0	0	0	0	0	0	0	0	0	0	0	0	0	0	0
k__Bacteria;p__Armatimonadetes;c__[Fimbriimonadia];o__[Fimbriimonadales];f__;g__	0	0	0	0	0	0	0	0	0	0	0	0	0	0	0	0	0	0	0	0	0	0	0	0
k__Bacteria;p__Armatimonadetes;c__[Fimbriimonadia];o__[Fimbriimonadales];f__[Fimbriimonadaceae];g__	0	0	0	0	0	0	0	0	0	0	0	0	0	0	0	0	0	0	0	0	0	0	0	0
k__Bacteria;p__Armatimonadetes;c__[Fimbriimonadia];o__[Fimbriimonadales];f__[Fimbriimonadaceae];g__Fimbriimonas	0	0	0	0	0	0	0	0	0	0	0	0	0	0	0	0	0	0	0	0	0	0	0	0
k__Bacteria;p__Bacteroidetes;c__Bacteroidia;o__Bacteroidales;f__;g__	0	0	0.000137969	2.74454e-05	0	0	0	0	0	3.04999e-05	3.45853e-05	3.42126e-05	0	0	9.37119e-05	0	0	0	4.65181e-05	0	0	5.58363e-05	9.21914e-05	8.2991e-05
k__Bacteria;p__Bacteroidetes;c__Bacteroidia;o__Bacteroidales;f__BA008;g__	0	0	0	0	0	0	0	0	0	0	0	0	0	0	0	0	0	0	0	0	0	0	4.60957e-05	0
k__Bacteria;p__Bacteroidetes;c__Bacteroidia;o__Bacteroidales;f__BS11;g__	0	0	0	0	0	0	0	0	0	0	0	0	0	0	0	0	0	0	0	0	0	0	0	0
k__Bacteria;p__Bacteroidetes;c__Bacteroidia;o__Bacteroidales;f__Bacteroidaceae;g__	0	0	0	0	8.01443e-05	0	0	0	0.000488963	0	0	0	0	0	0	0	0	0	0	0	0	2.79181e-05	4.60957e-05	4.14955e-05
k__Bacteria;p__Bacteroidetes;c__Bacteroidia;o__Bacteroidales;f__Bacteroidaceae;g__5-7N15	0	0	0	0	0	3.46656e-05	0	0	0	0	3.45853e-05	3.42126e-05	0	0	0	0	0	0	0	0	0	0	4.60957e-05	0
k__Bacteria;p__Bacteroidetes;c__Bacteroidia;o__Bacteroidales;f__Bacteroidaceae;g__BF311	0	0	0	0	0	0	0	0	0	0	0	0	0	0	0	0	0	0	0	0	0	2.79181e-05	0	0
k__Bacteria;p__Bacteroidetes;c__Bacteroidia;o__Bacteroidales;f__Bacteroidaceae;g__Bacteroides	0.000159071	0.00012897	0.00137969	0.00139971	0.000641154	0.000103997	3.70934e-05	2.95884e-05	0.00118748	0.000884497	6.91706e-05	0	0.000543774	0.000755668	0.00140568	0.00165809	0	0	4.65181e-05	0.000102044	0.00266835	0.00192635	0	8.2991e-05
k__Bacteria;p__Bacteroidetes;c__Bacteroidia;o__Bacteroidales;f__Marinilabiaceae;g__	0	0	0	5.48908e-05	0	0	0	0	0	3.04999e-05	3.45853e-05	3.42126e-05	0	0	9.37119e-05	0	0	0	0	0	0	2.79181e-05	0	0
k__Bacteria;p__Bacteroidetes;c__Bacteroidia;o__Bacteroidales;f__Porphyromonadaceae;g__	0	0	3.44923e-05	0	0	0	0	0	0	0	0	0	0	0	0	8.72676e-05	0	0	0	0	0	2.79181e-05	0	4.14955e-05
k__Bacteria;p__Bacteroidetes;c__Bacteroidia;o__Bacteroidales;f__Porphyromonadaceae;g__CandidatusAzobacteroides	0	0	3.44923e-05	0	0	0	0	0	0	0	0	0	0	0	0	0	0	0	0	0	0	2.79181e-05	0	4.14955e-05
k__Bacteria;p__Bacteroidetes;c__Bacteroidia;o__Bacteroidales;f__Porphyromonadaceae;g__Dysgonomonas	0	0	0	0	0	0	0	0	0	0	0	0	0	0	0	0	0	0	0	0	0	2.79181e-05	0	0
k__Bacteria;p__Bacteroidetes;c__Bacteroidia;o__Bacteroidales;f__Porphyromonadaceae;g__Paludibacter	0	0	0	0	0	0	0	0	0	0	0	0	0	0	0	8.72676e-05	0	0.000296824	0	0	0	0	0	0
k__Bacteria;p__Bacteroidetes;c__Bacteroidia;o__Bacteroidales;f__Porphyromonadaceae;g__Parabacteroides	0	0	0.000275938	0.000247008	0	0	0	0	0.000419111	0.000182999	0	0	0	0.000125945	0.0015931	0.00104721	0	0	0	0	0.000351099	0.000251263	0	0
k__Bacteria;p__Bacteroidetes;c__Bacteroidia;o__Bacteroidales;f__Porphyromonadaceae;g__Porphyromonas	0.00139187	0.000773819	0.0170737	0.0191294	0.014426	0.0142129	0.000148373	0.000177531	0.0104778	0.0161344	0.0170851	0.0108796	0.000543774	0.00151134	0.0149939	0.0205952	0.0100796	0.0133571	0.000139554	0.000510221	0.0269293	0.0264664	0.0368766	0.0306237
k__Bacteria;p__Bacteroidetes;c__Bacteroidia;o__Bacteroidales;f__Porphyromonadaceae;g__Tannerella	0	0	0	0	0	6.93313e-05	0	0	0	0	0	0	0	0.000629723	0	0	0	0	0	0	3.51099e-05	0	0	0
k__Bacteria;p__Bacteroidetes;c__Bacteroidia;o__Bacteroidales;f__Prevotellaceae;g__Prevotella	0.00978287	0.0104143	0.1756	0.185092	0.0254458	0.0306791	0.014318	0.0103855	0.104289	0.147345	0.0235872	0.0211776	0.0155882	0.00768262	0.195015	0.218431	0.0564987	0.0329475	0.00432619	0.0104425	0.225406	0.243139	0.0459113	0.0536537
k__Bacteria;p__Bacteroidetes;c__Bacteroidia;o__Bacteroidales;f__RF16;g__	0	0	0	0	0	0	0	0	0	3.04999e-05	0	0	0	0	0	0	0	0	0	0	0	0	0	8.2991e-05
k__Bacteria;p__Bacteroidetes;c__Bacteroidia;o__Bacteroidales;f__Rikenellaceae;g__	0	0	0	0	0	0	0	0	0	0	0	0	0	0	0	0	0	0	0	0	0	0	0	0
k__Bacteria;p__Bacteroidetes;c__Bacteroidia;o__Bacteroidales;f__Rikenellaceae;g__AF12	0	0	0	0	0	0	0	0	0	0	0	0	0	0	0	0	0	0	0	0	0	0	0	0
k__Bacteria;p__Bacteroidetes;c__Bacteroidia;o__Bacteroidales;f__Rikenellaceae;g__Blvii28	0	0	0	0	0	0	0	0	0	0	0	0	0	0	0	0	0	0	0	0	0	0	0	0
k__Bacteria;p__Bacteroidetes;c__Bacteroidia;o__Bacteroidales;f__Rikenellaceae;g__PW3	0	0	0	0	0	0	0	0	0	0	0	0	0	0	0	0	0	0	0	0	0.00010533	0	0	0
k__Bacteria;p__Bacteroidetes;c__Bacteroidia;o__Bacteroidales;f__S24-7;g__	0	3.22425e-05	0.000103477	5.48908e-05	0	3.46656e-05	0	0	0.000209556	6.09998e-05	0	6.84252e-05	0	0	0	0.000174535	0	0	0	0	0.00010533	2.79181e-05	0	8.2991e-05
k__Bacteria;p__Bacteroidetes;c__Bacteroidia;o__Bacteroidales;f__[Barnesiellaceae];g__	0	0	0	0	0.000120216	0	0	0	0	0	0	0	0.000181258	0	0	0	0	0	0	0	0	2.79181e-05	0	0
k__Bacteria;p__Bacteroidetes;c__Bacteroidia;o__Bacteroidales;f__[Odoribacteraceae];g__Butyricimonas	0	0	0	0	0	0	0	0	0	0	0	0	0	0	0	0	0	0	0	0	0	0	0	0
k__Bacteria;p__Bacteroidetes;c__Bacteroidia;o__Bacteroidales;f__[Odoribacteraceae];g__Odoribacter	0	0	3.44923e-05	0	0	0	0	0	0	3.04999e-05	0	0	0	0	0	0	0	0	0	0	0	5.58363e-05	0	0
k__Bacteria;p__Bacteroidetes;c__Bacteroidia;o__Bacteroidales;f__[Paraprevotellaceae];g__	0	0	0	0	0	0	0	0	0	0	0	0	0	0	0	0	0	0	0	0	0	0	0	0
k__Bacteria;p__Bacteroidetes;c__Bacteroidia;o__Bacteroidales;f__[Paraprevotellaceae];g__CF231	0	0	0	0	0	0	0	0	0	0	0	0	0	0	0	0	0	0	0	0	0	0	0	0
k__Bacteria;p__Bacteroidetes;c__Bacteroidia;o__Bacteroidales;f__[Paraprevotellaceae];g__Paraprevotella	0	0	0	0	0	0	0	0	0	0	0	0	0	0	0	0	0	0	0	0	0	0	0	0
k__Bacteria;p__Bacteroidetes;c__Bacteroidia;o__Bacteroidales;f__[Paraprevotellaceae];g__YRC22	0	0	0	0	0	0	0	0	0	0	0	0	0	0	9.37119e-05	0	0	0	0	0	0	0	0	0
k__Bacteria;p__Bacteroidetes;c__Bacteroidia;o__Bacteroidales;f__[Paraprevotellaceae];g__[Prevotella]	0.000119303	0.000193455	0	2.74454e-05	0.000200361	0.000207994	0	5.91769e-05	0.000139704	3.04999e-05	0	0	0.00126881	0.000377834	0	0	0.00132626	0	0.000279109	0.000102044	0	5.58363e-05	0	4.14955e-05
k__Bacteria;p__Bacteroidetes;c__Cytophagia;o__Cytophagales;f__Cyclobacteriaceae;g__	0	0	0	0	0	0	0	0	0	0	0	0	0	0	0	0	0	0	0	0	0	0	4.60957e-05	0
k__Bacteria;p__Bacteroidetes;c__Cytophagia;o__Cytophagales;f__Cytophagaceae;g__	0	0	0	0	4.00721e-05	3.46656e-05	0	0	0	0	0	0	0	0	0	0	0	0	0	0	0	2.79181e-05	4.60957e-05	0
k__Bacteria;p__Bacteroidetes;c__Cytophagia;o__Cytophagales;f__Cytophagaceae;g__Dyadobacter	0	0	0	0	0	0	0	0	0	0	0	0	0	0	0	0	0	0	0	0	0	0	0	0
k__Bacteria;p__Bacteroidetes;c__Cytophagia;o__Cytophagales;f__Cytophagaceae;g__Emticicia	0	0	0	0	0	0	0	0	0	0	0	0	0	0	0	0	0	0	0	0	0	0	0	0
k__Bacteria;p__Bacteroidetes;c__Cytophagia;o__Cytophagales;f__Cytophagaceae;g__Flectobacillus	0	0	0	0	0	0	0	0	0	0	0	0	0	0	0	0	0	0	0	0	0	0	0	8.2991e-05
k__Bacteria;p__Bacteroidetes;c__Cytophagia;o__Cytophagales;f__Cytophagaceae;g__Hymenobacter	0	0	0	0	0	0	0	0	0	0	0	0	0	0	0	0	0	0	0	0	0	0	0	0
k__Bacteria;p__Bacteroidetes;c__Cytophagia;o__Cytophagales;f__Cytophagaceae;g__Rudanella	0	0	0	0	0	0	0	0	0	0	0	0	0	0	0	0	0	0	0	3.40148e-05	0	0	0	0
k__Bacteria;p__Bacteroidetes;c__Cytophagia;o__Cytophagales;f__Flammeovirgaceae;g__	0	0	0	0	4.00721e-05	0	0	0	0	0	0	0	0	0	0	0	0	0	0	0	0	0	0	0
k__Bacteria;p__Bacteroidetes;c__Cytophagia;o__Cytophagales;f__[Amoebophilaceae];g__CandidatusCardinium	0	0	0	0	0.000120216	0	0	0	0	0	0	0	0	0	0	0	0	0	0	0	0	0	0	0
k__Bacteria;p__Bacteroidetes;c__Flavobacteriia;o__Flavobacteriales;f__;g__	0	0	0	0	0	0	0	0	0	3.04999e-05	0	0	0	0	0	0	0.000265252	0	0	0	0	0	0	0
k__Bacteria;p__Bacteroidetes;c__Flavobacteriia;o__Flavobacteriales;f__Blattabacteriaceae;g__Blattabacterium	0	0	0	0	0	0	0	0	0	0	0	0	0	0	0	0	0	0	0	0	0	0	0	0
k__Bacteria;p__Bacteroidetes;c__Flavobacteriia;o__Flavobacteriales;f__Cryomorphaceae;g__	0	0	0	0	0	0	0	0	0	0	0	0	0	0	0	0	0	0	0	0	0	0	0	0
k__Bacteria;p__Bacteroidetes;c__Flavobacteriia;o__Flavobacteriales;f__Cryomorphaceae;g__Fluviicola	0	0	0	0	0	0	0	0	0	0	0	0	0	0	0	0	0	0	0	0	0	0	0	4.14955e-05
k__Bacteria;p__Bacteroidetes;c__Flavobacteriia;o__Flavobacteriales;f__Flavobacteriaceae;g__	0	0	0	0	0	0	0	0	6.98519e-05	0	0	0	0	0	0	0.000174535	0	0	0	0	7.02198e-05	0	0	0
k__Bacteria;p__Bacteroidetes;c__Flavobacteriia;o__Flavobacteriales;f__Flavobacteriaceae;g__Capnocytophaga	0.000238607	0.00038691	0	0	8.01443e-05	0.000173328	0	0	6.98519e-05	0	0	0	0	0	0	0	0	0	9.30362e-05	0.000102044	0	2.79181e-05	0	8.2991e-05
k__Bacteria;p__Bacteroidetes;c__Flavobacteriia;o__Flavobacteriales;f__Flavobacteriaceae;g__Flavobacterium	0	0	0	0	0	3.46656e-05	0	0	0	0	0	0	0	0	0	0	0	0	0	0	0	0	9.21914e-05	0
k__Bacteria;p__Bacteroidetes;c__Flavobacteriia;o__Flavobacteriales;f__Flavobacteriaceae;g__Gramella	0	0	0	0	0	0	0	0	0	0	0	0	0	0	0	0	0	0	0	0	3.51099e-05	2.79181e-05	0	0
k__Bacteria;p__Bacteroidetes;c__Flavobacteriia;o__Flavobacteriales;f__Flavobacteriaceae;g__Leeuwenhoekiella	0	0	0	0	0	0	0	0	0	0	0	0	0	0	0	0	0	0	0	0	0	0	0	0
k__Bacteria;p__Bacteroidetes;c__Flavobacteriia;o__Flavobacteriales;f__Flavobacteriaceae;g__Mesonia	0	0	0	0	0	6.93313e-05	0	0	0	0	0	0	0	0	0	0	0	0	0	0	0	0	0	0
k__Bacteria;p__Bacteroidetes;c__Flavobacteriia;o__Flavobacteriales;f__Flavobacteriaceae;g__Myroides	0	0	0	0	0	0	0	0	0	0	0	0	0	0	0	0	0	0	0	0	0	0	0	0
k__Bacteria;p__Bacteroidetes;c__Flavobacteriia;o__Flavobacteriales;f__Flavobacteriaceae;g__Psychroflexus	0	0	0	0	0	0	0	0	0	0	0	0	0	0	0	0	0	0	0	0	0	0	0	0
k__Bacteria;p__Bacteroidetes;c__Flavobacteriia;o__Flavobacteriales;f__Flavobacteriaceae;g__Zhouia	0	0	0	0	0	0	0	0	0	0	0	0	0	0	0	0	0	0	0	0	0	0	0	0
k__Bacteria;p__Bacteroidetes;c__Flavobacteriia;o__Flavobacteriales;f__[Weeksellaceae];g__	0	0	0	0	0	0	0	2.95884e-05	0	0	0	0	0	0	0	0	0	0	0.000139554	0	0	5.58363e-05	0	0
k__Bacteria;p__Bacteroidetes;c__Flavobacteriia;o__Flavobacteriales;f__[Weeksellaceae];g__Chryseobacterium	0	0	0	0	0	0	0	0	0	0	0	0	0	0	0	0	0	0	0	0	0	0	0	0
k__Bacteria;p__Bacteroidetes;c__Flavobacteriia;o__Flavobacteriales;f__[Weeksellaceae];g__Cloacibacterium	0	0	3.44923e-05	0	4.00721e-05	0	0	0	6.98519e-05	3.04999e-05	0	0	0	0	0	0	0	0	0	0	0	0	0	0
k__Bacteria;p__Bacteroidetes;c__Flavobacteriia;o__Flavobacteriales;f__[Weeksellaceae];g__Elizabethkingia	0	0	0	0	0	0	0	0	0	0	0	0	0	0	0	0	0	0	0	0	0	0	0	0
k__Bacteria;p__Bacteroidetes;c__Sphingobacteriia;o__Sphingobacteriales;f__;g__	0	0	0	0	0	0	0	0	0	0	0	0	0	0	0	0	0	0	0	0	0	0	0	0
k__Bacteria;p__Bacteroidetes;c__Sphingobacteriia;o__Sphingobacteriales;f__Sphingobacteriaceae;g__	0	0	0	0	0	0	0	0	0	0	0	0	0	0	0	0	0	0	0	0	0	0	0	0
k__Bacteria;p__Bacteroidetes;c__Sphingobacteriia;o__Sphingobacteriales;f__Sphingobacteriaceae;g__Olivibacter	0	0	0	0	0	0	0	0	0	0	0	0	0	0	0	0	0	0	0	0	0	0	0	0
k__Bacteria;p__Bacteroidetes;c__Sphingobacteriia;o__Sphingobacteriales;f__Sphingobacteriaceae;g__Pedobacter	0	0	0	0	4.00721e-05	0	0	0	0	0	0	0	0	0	0	0	0	0	0	0	0	0	0	0
k__Bacteria;p__Bacteroidetes;c__[Rhodothermi];o__[Rhodothermales];f__;g__	0	0	0	0	4.00721e-05	0	0	0	0	0	0	0	0	0	0	0	0	0	0	0	0	0	0	0
k__Bacteria;p__Bacteroidetes;c__[Rhodothermi];o__[Rhodothermales];f__Rhodothermaceae;g__	0	0	0	0	0	0	0	0	0	3.04999e-05	0	0	0	0	9.37119e-05	0	0	0	0	0	3.51099e-05	0	0	0
k__Bacteria;p__Bacteroidetes;c__[Rhodothermi];o__[Rhodothermales];f__Rhodothermaceae;g__Rubricoccus	0	0	0	2.74454e-05	0	0	0	0	0	3.04999e-05	0	0	0	0	0	0	0	0	0	0	3.51099e-05	0	0	0
k__Bacteria;p__Bacteroidetes;c__[Rhodothermi];o__[Rhodothermales];f__[Balneolaceae];g__	0	0	3.44923e-05	0	0	0	0	0	0	0	0	0	0	0	0	0	0	0	0	0	0	0	0	0
k__Bacteria;p__Bacteroidetes;c__[Rhodothermi];o__[Rhodothermales];f__[Balneolaceae];g__Balneola	0	0	0	0	0	0	0	0	0	0	0	0	0	0	0	0	0	0	0	0	0	0	0	0
k__Bacteria;p__Bacteroidetes;c__[Rhodothermi];o__[Rhodothermales];f__[Balneolaceae];g__KSA1	0	3.22425e-05	0	0	0	0	0	0	0	0	0	0	0	0	0	0	0	0	0	0	3.51099e-05	0	0	0
k__Bacteria;p__Bacteroidetes;c__[Saprospirae];o__[Saprospirales];f__;g__	0	0	0	0	0	0.000103997	0	0	0	0	0	0	0	0	0	0	0	0	0	0	0	0	0	0
k__Bacteria;p__Bacteroidetes;c__[Saprospirae];o__[Saprospirales];f__Chitinophagaceae;g__	0	0.000161212	0	0	0.000120216	0	0	0	0	0	0	0	0	0	0	0	0	0	0	0	0	2.79181e-05	4.60957e-05	4.14955e-05
k__Bacteria;p__Bacteroidetes;c__[Saprospirae];o__[Saprospirales];f__Chitinophagaceae;g__Flavisolibacter	0	3.22425e-05	0	0	0	0	0	0	0	0	0	0	0	0	0	0	0	0	0	0	0	0	0	0
k__Bacteria;p__Bacteroidetes;c__[Saprospirae];o__[Saprospirales];f__Chitinophagaceae;g__Sediminibacterium	7.95355e-05	6.44849e-05	3.44923e-05	5.48908e-05	0.000160289	0	0	0	0	0	0	0	0	0	0	0	0	0	0	6.80295e-05	0	0	0	0
k__Bacteria;p__Bacteroidetes;c__[Saprospirae];o__[Saprospirales];f__Saprospiraceae;g__	0	3.22425e-05	0	0	0	0	0	0	0	0	0	0	0	0	0	0	0	0	0	0	0	0	0	0
k__Bacteria;p__Caldithrix;c__Caldithrixae;o__Caldithrixales;f__Caldithrixaceae;g__	0	0	0	0	0	0	0	0	0	0	0	0	0	0	0	0	0	0	0	0	0	0	0	0
k__Bacteria;p__Chlorobi;c__BSV26;o__PK329;f__;g__	0	0	0	0	0	0	0	0	0	0	0	0	0	0	0	0	0	0	0	0	0	0	0	0
k__Bacteria;p__Chlorobi;c__BSV26;o__VC38;f__;g__	0	0	0	0	0	0	0	0	0	0	0	0	0	0	0	0	0	0	0	0	0	0	0	0
k__Bacteria;p__Chlorobi;c__OPB56;o__;f__;g__	0	3.22425e-05	0	0	0	0	0	0	0	0	0	0	0	0	0	0	0	0	0	0	0	2.79181e-05	0	0
k__Bacteria;p__Chloroflexi;c__Anaerolineae;o__;f__;g__	0	0	0	0	0	0	0	0	0	0	0	3.42126e-05	0	0	0	0	0.000265252	0	0	6.80295e-05	0	0	0	4.14955e-05
k__Bacteria;p__Chloroflexi;c__Anaerolineae;o__Anaerolineales;f__Anaerolinaceae;g__	0	0	0	2.74454e-05	4.00721e-05	0	0	0	0	0	3.45853e-05	0	0	0	0	0	0	0	0	0	3.51099e-05	5.58363e-05	0	0
k__Bacteria;p__Chloroflexi;c__Anaerolineae;o__Anaerolineales;f__Anaerolinaceae;g__Anaerolinea	0	0	6.89845e-05	0	0	0	0	0	6.98519e-05	9.14997e-05	0	0	0	0	0	0	0	0	0	0	0	2.79181e-05	0	0
k__Bacteria;p__Chloroflexi;c__Anaerolineae;o__Anaerolineales;f__Anaerolinaceae;g__C1_B004	0	0	0	0	0	0	0	0	0	0	0	0	0	0	0	0	0	0	0	0	0	0	0	0
k__Bacteria;p__Chloroflexi;c__Anaerolineae;o__Anaerolineales;f__Anaerolinaceae;g__SHD-231	0	0	0	0	0	0	0	0	0	0	0	0	0	0	0	0	0	0	0	0	0	0	0	0
k__Bacteria;p__Chloroflexi;c__Anaerolineae;o__Anaerolineales;f__Anaerolinaceae;g__WCHB1-05	0	0	0	0	0	0	0	0	0	0	0	0	0	0	0	0	0	0	0	0	0	2.79181e-05	0	0
k__Bacteria;p__Chloroflexi;c__Anaerolineae;o__Ardenscatenales;f__Ardenscatenaceae;g__Ardenscatena	0	0	0	0	0	0	0	0	0	0	0	0	0	0	0	0	0	0	0	0	0	0	0	0
k__Bacteria;p__Chloroflexi;c__Anaerolineae;o__CFB-26;f__;g__	3.97678e-05	0	0	0	0	0	0	0	0	0	0	0	0	0	0	0	0	0	0	0	0	0	0	0
k__Bacteria;p__Chloroflexi;c__Anaerolineae;o__Caldilineales;f__Caldilineaceae;g__	0	0	0	2.74454e-05	0	0	0	0	0	0	0	3.42126e-05	0	0	0	0	0	0	0	0	3.51099e-05	0	0	4.14955e-05
k__Bacteria;p__Chloroflexi;c__Anaerolineae;o__Caldilineales;f__Caldilineaceae;g__Caldilinea	0	0	0	0	0	0	0	0	0	0	0	0	0	0	0	0	0	0	0	0	0	0	0	4.14955e-05
k__Bacteria;p__Chloroflexi;c__Anaerolineae;o__DRC31;f__;g__	0	0	0	0	0	0	0	0	0	0	0	0	0	0	0	8.72676e-05	0	0	0	0	0	0	0	0
k__Bacteria;p__Chloroflexi;c__Anaerolineae;o__GCA004;f__;g__	0	0	3.44923e-05	0	4.00721e-05	3.46656e-05	0	0	6.98519e-05	3.04999e-05	3.45853e-05	3.42126e-05	0	0	0.000187424	0	0	0	0	0	3.51099e-05	0	0	8.2991e-05
k__Bacteria;p__Chloroflexi;c__Anaerolineae;o__H39;f__;g__	0	0	0	0	0	0	0	0	0	0	0	0	0	0	0	0	0	0	0	0	0	0	0	0
k__Bacteria;p__Chloroflexi;c__Anaerolineae;o__MSB-1E9;f__;g__	0	0	0	0	0	0	0	0	0	0	0	0	0	0	0	0	0	0	0	0	0	0	0	0
k__Bacteria;p__Chloroflexi;c__Anaerolineae;o__OPB11;f__;g__	0	0	0	0	0	0	0	0	0	0	0	3.42126e-05	0	0	0	0	0	0	0	0	3.51099e-05	0	0	0
k__Bacteria;p__Chloroflexi;c__Anaerolineae;o__S0208;f__;g__	0	0	0	0	0	0	0	0	0	0	0	0	0	0	0	0	0	0	0	0	0	0	4.60957e-05	0
k__Bacteria;p__Chloroflexi;c__Anaerolineae;o__SB-34;f__;g__	0	0	0	0	0	0	0	0	0	0	0	0	0	0	0	0	0	0	0	0	0	0	0	0
k__Bacteria;p__Chloroflexi;c__Anaerolineae;o__SBR1031;f__;g__	0	0	0	0	0	0	0	0	0	0	0	0	0	0	0	0	0	0	0	0	0	0	0	0
k__Bacteria;p__Chloroflexi;c__Anaerolineae;o__SBR1031;f__A4b;g__	0	0	3.44923e-05	0	4.00721e-05	3.46656e-05	3.70934e-05	5.91769e-05	6.98519e-05	6.09998e-05	6.91706e-05	0	0	0.000125945	0	0	0.000265252	0	0	3.40148e-05	0	2.79181e-05	0	0
k__Bacteria;p__Chloroflexi;c__Anaerolineae;o__SBR1031;f__SHA-31;g__	0	3.22425e-05	0	2.74454e-05	4.00721e-05	0	0	0	0	0	0	3.42126e-05	0	0	0	8.72676e-05	0	0	0	3.40148e-05	3.51099e-05	0	0	0
k__Bacteria;p__Chloroflexi;c__Anaerolineae;o__SBR1031;f__SJA-101;g__	0	0	0	0	0	0	0	0	0	0	0	3.42126e-05	0	0	0	0	0	0	0	0	0	0	0	0
k__Bacteria;p__Chloroflexi;c__Anaerolineae;o__SBR1031;f__oc28;g__	0	0	0	0	0	0	0	0	0	0	0	0	0	0	0	0	0	0	0	0	0	0	0	0
k__Bacteria;p__Chloroflexi;c__Anaerolineae;o__SHA-20;f__;g__	3.97678e-05	0	3.44923e-05	5.48908e-05	0	0	3.70934e-05	0	6.98519e-05	0	0	3.42126e-05	0	0	0	8.72676e-05	0	0	0	3.40148e-05	3.51099e-05	0	0	4.14955e-05
k__Bacteria;p__Chloroflexi;c__Anaerolineae;o__SJA-15;f__;g__	0	0	3.44923e-05	2.74454e-05	0	0	0	0	0	0	0	0	0	0	0	0	0	0.000296824	0	0	0	2.79181e-05	0	0
k__Bacteria;p__Chloroflexi;c__Anaerolineae;o__envOPS12;f__;g__	0	0	3.44923e-05	0	0	3.46656e-05	0	0	0	0	0	0	0	0	0	0	0	0	0	0	0	0	0	0
k__Bacteria;p__Chloroflexi;c__Anaerolineae;o__pLW-97;f__;g__	0	0	0	2.74454e-05	0	0	0	0	6.98519e-05	0	0	0	0	0.000125945	0	0	0	0	0	0	3.51099e-05	0	0	4.14955e-05
k__Bacteria;p__Chloroflexi;c__C0119;o__;f__;g__	0	0	0	0	0	0	0	0	0	0	0	0	0	0	0	0	0	0	0	0	0	0	0	0
k__Bacteria;p__Chloroflexi;c__Chloroflexi;o__Chloroflexales;f__Chloroflexaceae;g__	0	0	0	0	0	0	0	0	0	0	0	0	0	0	0	0	0	0	0	0	0	0	0	4.14955e-05
k__Bacteria;p__Chloroflexi;c__Chloroflexi;o__Chloroflexales;f__Chloroflexaceae;g__Chloroflexus	0	0	0	0	0	0	0	0	0	0	3.45853e-05	0	0	0	0	0	0	0	0	0	0	0	0	0
k__Bacteria;p__Chloroflexi;c__Chloroflexi;o__Chloroflexales;f__[Chlorothrixaceae];g__CandidatusChlorothrix	0	0	0	0	0	0	0	0	0	0	0	0	0	0	0	0	0	0	0	0	0	0	0	0
k__Bacteria;p__Chloroflexi;c__Chloroflexi;o__[Roseiflexales];f__;g__	0	0	0.000103477	0.000137227	0	3.46656e-05	0	0	0	9.14997e-05	0	0	0	0	0	0	0	0.000296824	4.65181e-05	0	3.51099e-05	0	0	0
k__Bacteria;p__Chloroflexi;c__Ellin6529;o__;f__;g__	0	0	0	0	0	0	0	0	0	0	0	0	0	0	0	0	0	0	0	0	0	0	0	0
k__Bacteria;p__Chloroflexi;c__Gitt-GS-136;o__;f__;g__	0	0	0	0	0	0	0	0	0	0	0	0	0	0	0	0	0	0	0	0	0	0	0	0
k__Bacteria;p__Chloroflexi;c__Ktedonobacteria;o__Thermogemmatisporales;f__Thermogemmatisporaceae;g__	0	0	0	0	0	0	0	0	0	0	0	0	0	0	0	0	0	0	4.65181e-05	0	3.51099e-05	2.79181e-05	0	0
k__Bacteria;p__Chloroflexi;c__SAR202;o__;f__;g__	0	0	0	0	0	0	0	0	0	0	0	0	0	0	0	0	0	0	0	0	0	0	0	0
k__Bacteria;p__Chloroflexi;c__TK10;o__;f__;g__	0	0	0	2.74454e-05	0	0	0	0	0	0	0	0	0	0	0	0	0	0	0	0	0	0	0	4.14955e-05
k__Bacteria;p__Chloroflexi;c__TK10;o__AKYG885;f__Dolo_23;g__	0	0	0	0	0	0	0	0	0	0	0	0	0	0	0	0	0	0	0	0	0	0	0	0
k__Bacteria;p__Chloroflexi;c__TK10;o__B07_WMSP1;f__;g__	0	0	3.44923e-05	2.74454e-05	0	0	0	0	0	0	0	0	0	0	0	0	0	0	0	0	0	0	0	0
k__Bacteria;p__Chloroflexi;c__Thermomicrobia;o__JG30-KF-CM45;f__;g__	0	0	0	0	0	0	0	0	0	0	0	0	0	0	0	0	0	0	0	0	0	0	0	0
k__Bacteria;p__Chloroflexi;c__[Thermobacula];o__[Thermobaculales];f__[Thermobaculaceae];g__Thermobaculum	0	0	0	0	0	0	0	0	0	0	0	0	0	0	0	0	0	0	0	0	0	0	4.60957e-05	0
k__Bacteria;p__Cyanobacteria;c__;o__;f__;g__	3.97678e-05	0	0	0	4.00721e-05	0	0	0	0	6.09998e-05	0	0	0	0.000125945	0	0	0	0	0	0	3.51099e-05	0	0	0
k__Bacteria;p__Cyanobacteria;c__4C0d-2;o__MLE1-12;f__;g__	0	0	0	0	0	0	0	2.95884e-05	0	0	0	0	0	0	0	0	0	0	0	0	0	0	0	0
k__Bacteria;p__Cyanobacteria;c__4C0d-2;o__SM1D11;f__;g__	0	0	0	0	8.01443e-05	0.000103997	0	0	0	0	0	3.42126e-05	0	0	0	8.72676e-05	0	0	0	0	0	0	4.60957e-05	4.14955e-05
k__Bacteria;p__Cyanobacteria;c__4C0d-2;o__YS2;f__;g__	0	0	0	0	0	0	0	0	0	0	0	0	0	0	0	0	0	0	0	0	0	0	0	0
k__Bacteria;p__Cyanobacteria;c__Chloroplast;o__;f__;g__	0	0	0	0	0	0	0	0	0	0	0	0	0	0	0	0	0	0	0	0	0	0	0	0
k__Bacteria;p__Cyanobacteria;c__Chloroplast;o__Cercozoa;f__;g__	0	0	0	0	0	0	0	0	0	0	0	0	0	0	0	0	0	0	0	0	0	0	0	0
k__Bacteria;p__Cyanobacteria;c__Chloroplast;o__Chlorophyta;f__Trebouxiophyceae;g__	0	0	0	0	0	0	0	2.95884e-05	0	0	0	0	0	0	0	0	0	0	0	0	0	0	0	0
k__Bacteria;p__Cyanobacteria;c__Chloroplast;o__Stramenopiles;f__;g__	0	0	0	0	0	0	0	0	0	0	0	0	0	0	0	0	0	0	0	0	0	0	4.60957e-05	0
k__Bacteria;p__Cyanobacteria;c__Chloroplast;o__Streptophyta;f__;g__	0.000477213	0.000354667	0	5.48908e-05	8.01443e-05	0.00024266	7.41867e-05	0	0	0	0	0	0	0.0251889	0	0.000698141	0	0	9.30362e-05	3.40148e-05	0	0	4.60957e-05	0.000124486
k__Bacteria;p__Cyanobacteria;c__Gloeobacterophycideae;o__Gloeobacterales;f__Gloeobacteraceae;g__Gloeobacter	0	0	0	0	0	0	0	0	0	0	0	0	0	0	0	0	0	0	0	0	0	0	0	0
k__Bacteria;p__Cyanobacteria;c__ML635J-21;o__;f__;g__	0	0	0	0	4.00721e-05	0	0	0	6.98519e-05	0	3.45853e-05	0	0	0	0	0	0	0	0	0	0	0	0	0
k__Bacteria;p__Cyanobacteria;c__Oscillatoriophycideae;o__Chroococcales;f__Xenococcaceae;g__	0	0	0	0	0	0	0	0	0	0	0	0	0.000362516	0.000629723	0	0	0	0	0	0	0	0	0	0
k__Bacteria;p__Cyanobacteria;c__Oscillatoriophycideae;o__Oscillatoriales;f__Phormidiaceae;g__Geitlerinema	0	3.22425e-05	0	0	0	0	0	0	0	0	0	0	0	0	0	0	0	0	0	0	0	0	0	0
k__Bacteria;p__Cyanobacteria;c__Oscillatoriophycideae;o__Oscillatoriales;f__Phormidiaceae;g__Microcoleus	0	0	0	0	0	0	0	0	0	0	0	0	0	0	0	0	0	0	4.65181e-05	0	0	0	0	0
k__Bacteria;p__Cyanobacteria;c__Synechococcophycideae;o__Pseudanabaenales;f__Pseudanabaenaceae;g__	0	0	0	0	0	0	0	0	0	0	0	3.42126e-05	0	0	0	0	0	0	0	0	0	0	0	0.000124486
k__Bacteria;p__Cyanobacteria;c__Synechococcophycideae;o__Pseudanabaenales;f__Pseudanabaenaceae;g__Halomicronema	0	0	0	0	4.00721e-05	0	0	0	6.98519e-05	0	0	0	0	0	0	0	0	0	0	0	0	0	9.21914e-05	8.2991e-05
k__Bacteria;p__Cyanobacteria;c__Synechococcophycideae;o__Pseudanabaenales;f__Pseudanabaenaceae;g__Pseudanabaena	0	0	0	0	0	0	0	0	0	0	0	0	0	0	0	0	0	0	0	0	0	0	0	8.2991e-05
k__Bacteria;p__Cyanobacteria;c__Synechococcophycideae;o__Synechococcales;f__Acaryochloridaceae;g__Acaryochloris	0	0	3.44923e-05	0	0	0	0	0	0	0	0	0	0	0	0	0	0.000530504	0	4.65181e-05	3.40148e-05	0	0	0	0
k__Bacteria;p__Cyanobacteria;c__Synechococcophycideae;o__Synechococcales;f__Synechococcaceae;g__Synechococcus	0	0	0	0	0.000120216	0	0	0	0	0	0	0	0	0	0	0	0	0	0	0	0	0	0	4.14955e-05
k__Bacteria;p__Elusimicrobia;c__Endomicrobia;o__;f__;g__	0	0	0	0	0	0	0	0	0	0	0	0	0	0	0	0	0	0	0	0	0	0	0	0
k__Bacteria;p__FBP;c__;o__;f__;g__	0	0	0	0	0	0	0	0	0	0	0	0	0	0	0	0	0	0	0	0	0	0	0	0
k__Bacteria;p__FCPU426;c__;o__;f__;g__	0	0	0	0	0	0	0	0	0	0	0	0	0	0	0	0	0	0	0	0	0	0	0	0
k__Bacteria;p__Fibrobacteres;c__Fibrobacteria;o__258ds10;f__;g__	0	0	0	0	0	0	0	0	0	0	0	0	0	0	0	0	0	0	0	0	0	0	0	0
k__Bacteria;p__Firmicutes;c__Bacilli;o__Bacillales;f__;g__	7.95355e-05	3.22425e-05	6.89845e-05	5.48908e-05	8.01443e-05	0.000173328	7.41867e-05	5.91769e-05	0.000209556	0.000122	6.91706e-05	6.84252e-05	0	0.000125945	0	0	0	0	0.000139554	0.000102044	0	2.79181e-05	9.21914e-05	0.000124486
k__Bacteria;p__Firmicutes;c__Bacilli;o__Bacillales;f__Alicyclobacillaceae;g__	3.97678e-05	3.22425e-05	3.44923e-05	0	0	0	7.41867e-05	2.95884e-05	0	3.04999e-05	3.45853e-05	3.42126e-05	0	0	0	0	0	0.000296824	4.65181e-05	0.000102044	7.02198e-05	2.79181e-05	4.60957e-05	8.2991e-05
k__Bacteria;p__Firmicutes;c__Bacilli;o__Bacillales;f__Alicyclobacillaceae;g__Alicyclobacillus	0	6.44849e-05	0	5.48908e-05	0	3.46656e-05	3.70934e-05	0.000118354	0	0	0	3.42126e-05	0	0	0	0	0	0	0	0	0	0	0	0
k__Bacteria;p__Firmicutes;c__Bacilli;o__Bacillales;f__Bacillaceae;g__	0.000795355	0.000451394	0.000172461	0.000137227	0.000961731	0.000623982	0.000296747	0.00038465	0.000419111	9.14997e-05	0.000933804	0.00150535	0.000543774	0.000125945	0	0	0.000530504	0.000296824	0.000186072	0.000102044	0.000210659	0.000139591	0.000553148	0.000248973
k__Bacteria;p__Firmicutes;c__Bacilli;o__Bacillales;f__Bacillaceae;g__Anoxybacillus	0	0	3.44923e-05	0	0	0	0	2.95884e-05	0	0	0	0	0	0	0	0	0	0	0	0	0	0	0	0
k__Bacteria;p__Firmicutes;c__Bacilli;o__Bacillales;f__Bacillaceae;g__Bacillus	0.00071582	0.000677092	0.00793322	0.00686135	0.0240433	0.0198288	0.000816054	0.000325473	0.00223526	0.00381249	0.0189182	0.015772	0.00126881	0.00377834	0.00271765	0.00218169	0.00318302	0.00949837	0.000232591	0.000340148	0.00315989	0.00206594	0.00396423	0.0036931
k__Bacteria;p__Firmicutes;c__Bacilli;o__Bacillales;f__Bacillaceae;g__Geobacillus	0	0	0	0	4.00721e-05	0	0	0	0	0	0	0	0	0	0	0	0	0	0	0	0	0	0	0
k__Bacteria;p__Firmicutes;c__Bacilli;o__Bacillales;f__Bacillaceae;g__Marinibacillus	3.97678e-05	3.22425e-05	0	2.74454e-05	0	3.46656e-05	0	0	0	3.04999e-05	0	0	0	0	0	0	0	0	0	0	0	0	0	0
k__Bacteria;p__Firmicutes;c__Bacilli;o__Bacillales;f__Bacillaceae;g__Marinococcus	3.97678e-05	0	0	0	0	0	0	0	0	0	0	0	0	0	0	0	0	0	0	0	0	0	0	0
k__Bacteria;p__Firmicutes;c__Bacilli;o__Bacillales;f__Bacillaceae;g__Natronobacillus	0	3.22425e-05	0	0	0	0	7.41867e-05	0	6.98519e-05	0	0	0	0	0	0	0	0	0	0	0	0	0	0	0
k__Bacteria;p__Firmicutes;c__Bacilli;o__Bacillales;f__Bacillaceae;g__Pontibacillus	0	6.44849e-05	0	0	0	0	7.41867e-05	0	0	0	0	3.42126e-05	0.000181258	0	9.37119e-05	0	0	0	9.30362e-05	3.40148e-05	0	0	0	0
k__Bacteria;p__Firmicutes;c__Bacilli;o__Bacillales;f__Bacillaceae;g__Virgibacillus	0	0	0	0	0	0	0	0	0	0	0	0	0	0	0	0	0	0	0	0	0	0	0	0
k__Bacteria;p__Firmicutes;c__Bacilli;o__Bacillales;f__Listeriaceae;g__	3.97678e-05	0	0	0	0.000400721	0.000103997	0	0	0.000139704	9.14997e-05	0.000207512	0.00013685	0.000181258	0	9.37119e-05	0	0	0.00920154	0	0	0	0	9.21914e-05	0.000290468
k__Bacteria;p__Firmicutes;c__Bacilli;o__Bacillales;f__Listeriaceae;g__Brochothrix	0	0	0	0	0	0	0	0	0	0	3.45853e-05	0	0	0	0	0	0	0.010092	0	0	0	0	0	0.000124486
k__Bacteria;p__Firmicutes;c__Bacilli;o__Bacillales;f__Paenibacillaceae;g__	3.97678e-05	6.44849e-05	3.44923e-05	2.74454e-05	0.000160289	0.000311991	3.70934e-05	2.95884e-05	0	0	0.000172927	0.000307913	0	0.000125945	0	0	0.000265252	0.000593648	0	0	0	0	0.000184383	0.00045645
k__Bacteria;p__Firmicutes;c__Bacilli;o__Bacillales;f__Paenibacillaceae;g__Ammoniphilus	0	0	3.44923e-05	0	0	3.46656e-05	0	0	0	0	0	0	0	0	0	0	0	0	0	0	0	0	0	4.14955e-05
k__Bacteria;p__Firmicutes;c__Bacilli;o__Bacillales;f__Paenibacillaceae;g__Aneurinibacillus	0	0	0	0	0	0	0	0	0	0	0	0	0	0	0	0	0	0	0	0	0	0	0	0
k__Bacteria;p__Firmicutes;c__Bacilli;o__Bacillales;f__Paenibacillaceae;g__Brevibacillus	0	0	0	0	0	0	0	0	0	0	0	0	0	0	0	0	0	0	0	0	0	0	0	0
k__Bacteria;p__Firmicutes;c__Bacilli;o__Bacillales;f__Paenibacillaceae;g__Cohnella	0	0	0	0	0	0	0	0	0	0	0	0	0	0	0	0	0	0	0	3.40148e-05	0	0	0	0
k__Bacteria;p__Firmicutes;c__Bacilli;o__Bacillales;f__Paenibacillaceae;g__Paenibacillus	0.0147141	0.00538449	0.00427704	0.00161928	0.0223602	0.0260686	0.00344968	0.00387608	0.00223526	0.00262299	0.0206129	0.0185774	0.0268262	0.025063	0.00309249	0.00357797	0.0212202	0.0210745	0.00372145	0.002313	0.00182571	0.00178676	0.00258136	0.00107888
k__Bacteria;p__Firmicutes;c__Bacilli;o__Bacillales;f__Planococcaceae;g__	0.00218723	0.00277285	0.00427704	0.00299155	0.00581046	0.0044372	0.00215142	0.00186407	0.00265437	0.00234849	0.0091997	0.00608984	0.0090629	0.00465995	0.00140568	0.000349071	0.0071618	0.0074206	0.00097688	0.00078234	0.00133418	0.00111673	0.00119849	0.00141085
k__Bacteria;p__Firmicutes;c__Bacilli;o__Bacillales;f__Planococcaceae;g__Lysinibacillus	0	0	0	0	8.01443e-05	0	0	0	6.98519e-05	0	0	0	0	0	0	0	0	0	0	0	0	0	0	0
k__Bacteria;p__Firmicutes;c__Bacilli;o__Bacillales;f__Planococcaceae;g__Paenisporosarcina	0	0	0	0	4.00721e-05	0	0	0	0	0	0	6.84252e-05	0	0	0	0	0	0	0	0	0	0	0	4.14955e-05
k__Bacteria;p__Firmicutes;c__Bacilli;o__Bacillales;f__Planococcaceae;g__Planococcus	0	0	3.44923e-05	0	4.00721e-05	3.46656e-05	0	0	0	0	0	0	0	0	0	0	0	0	0	0	0	0	0	0
k__Bacteria;p__Firmicutes;c__Bacilli;o__Bacillales;f__Planococcaceae;g__Planomicrobium	3.97678e-05	0	0	0	0	0	0	0	0	0	0	3.42126e-05	0	0	0	0	0	0	0	0	3.51099e-05	0	0	0
k__Bacteria;p__Firmicutes;c__Bacilli;o__Bacillales;f__Planococcaceae;g__Rummeliibacillus	0	0	0	0	0	0	0	0	0	0	0	3.42126e-05	0	0	0	0	0	0	0	0	0	0	0	0
k__Bacteria;p__Firmicutes;c__Bacilli;o__Bacillales;f__Planococcaceae;g__Solibacillus	0	0	6.89845e-05	0.000137227	8.01443e-05	0.000173328	0	2.95884e-05	0	0.000152499	0.000103756	6.84252e-05	0	0	0	0	0	0	0	0	3.51099e-05	2.79181e-05	4.60957e-05	0
k__Bacteria;p__Firmicutes;c__Bacilli;o__Bacillales;f__Planococcaceae;g__Sporosarcina	0	0	0	0	0	0	0	0	0	3.04999e-05	0	3.42126e-05	0	0	0	0	0	0	0	0	0	0	4.60957e-05	0
k__Bacteria;p__Firmicutes;c__Bacilli;o__Bacillales;f__Planococcaceae;g__Ureibacillus	0	0	0	0	0	3.46656e-05	0	0	0	0	0.000103756	3.42126e-05	0	0	0	0	0	0	0	0	0	0	0	0
k__Bacteria;p__Firmicutes;c__Bacilli;o__Bacillales;f__Sporolactobacillaceae;g__Sporolactobacillus	0	0	3.44923e-05	2.74454e-05	4.00721e-05	3.46656e-05	0	2.95884e-05	0.000139704	6.09998e-05	3.45853e-05	6.84252e-05	0	0	9.37119e-05	0.000174535	0	0	0	0	0	2.79181e-05	0	0
k__Bacteria;p__Firmicutes;c__Bacilli;o__Bacillales;f__Staphylococcaceae;g__	0	0	0	0	0	0	0	0	0	0	0	0	0	0	0	0	0	0	0	0	0	0	0	0
k__Bacteria;p__Firmicutes;c__Bacilli;o__Bacillales;f__Staphylococcaceae;g__Jeotgalicoccus	0	3.22425e-05	0	0	0	0	0	0	0	0	0	0	0	0	0	0	0	0	0	0	0	0	0	0
k__Bacteria;p__Firmicutes;c__Bacilli;o__Bacillales;f__Staphylococcaceae;g__Salinicoccus	0	0	3.44923e-05	0	0	0	0	0	6.98519e-05	6.09998e-05	3.45853e-05	0	0	0	0.000187424	0	0	0	0	0	0	0	0	0
k__Bacteria;p__Firmicutes;c__Bacilli;o__Bacillales;f__Staphylococcaceae;g__Staphylococcus	0.00707866	0.00315976	0.0156595	0.0134482	0.0393508	0.0351163	0.00148373	0.00124271	0.0091506	0.00945497	0.0323719	0.0277464	0.0125068	0.011335	0.00899635	0.0118684	0.00848806	0.0192936	0.0015351	0.000612266	0.00863703	0.00868254	0.00732922	0.0064318
k__Bacteria;p__Firmicutes;c__Bacilli;o__Bacillales;f__Thermoactinomycetaceae;g__	0	3.22425e-05	0	0	4.00721e-05	0	0	0	6.98519e-05	0	0.000103756	3.42126e-05	0	0	0	8.72676e-05	0	0	0	0	0	0	0	4.14955e-05
k__Bacteria;p__Firmicutes;c__Bacilli;o__Bacillales;f__[Exiguobacteraceae];g__	0	0	3.44923e-05	0	0	3.46656e-05	0	2.95884e-05	0	3.04999e-05	6.91706e-05	6.84252e-05	0	0	0	0	0	0	0	0	0	0	4.60957e-05	0
k__Bacteria;p__Firmicutes;c__Bacilli;o__Bacillales;f__[Exiguobacteraceae];g__Exiguobacterium	0	3.22425e-05	0	0	0	0	0	0	0	3.04999e-05	0	0	0	0	0	0	0	0	0	0	0	0	0	0
k__Bacteria;p__Firmicutes;c__Bacilli;o__Gemellales;f__;g__	0.000318142	0.000451394	0.000344923	0.000219563	0.000921659	0.000415988	3.70934e-05	0.000266296	0.000139704	0.000396499	0.00148717	0.00102638	0.00163132	0.00251889	0.000749695	0.000174535	0	0.000593648	0.000372145	6.80295e-05	0.000315989	0.000251263	0.000460957	0.000207477
k__Bacteria;p__Firmicutes;c__Bacilli;o__Gemellales;f__Gemellaceae;g__	0.000318142	0.000322425	0	2.74454e-05	0.160088	0.160502	0.00011128	0.000177531	0.000139704	0.000152499	0.190738	0.21636	0.00108755	0.00100756	9.37119e-05	0.000523606	0.152785	0.177501	0.000325627	0.000102044	0.00014044	5.58363e-05	0.210289	0.217768
k__Bacteria;p__Firmicutes;c__Bacilli;o__Gemellales;f__Gemellaceae;g__Gemella	0	3.22425e-05	0	0	0.00204368	0.00207994	3.70934e-05	0	0	0	0.00532614	0.00383181	0.000181258	0	0	8.72676e-05	0.00185676	0.000890472	0	0	0	0	0.0031806	0.00265571
k__Bacteria;p__Firmicutes;c__Bacilli;o__Haloplasmatales;f__Haloplasmataceae;g__	3.97678e-05	0	6.89845e-05	0	8.01443e-05	0	0	0	0	3.04999e-05	0	3.42126e-05	0	0.000251889	0	0	0	0.000296824	0	0	0	0	0	0
k__Bacteria;p__Firmicutes;c__Bacilli;o__Lactobacillales;f__;g__	7.95355e-05	9.67274e-05	0.000172461	0.000219563	4.00721e-05	3.46656e-05	0.00011128	0.000118354	0.000279408	3.04999e-05	0	3.42126e-05	0	0.000125945	0	0.000261803	0	0.000593648	4.65181e-05	6.80295e-05	0	5.58363e-05	0	4.14955e-05
k__Bacteria;p__Firmicutes;c__Bacilli;o__Lactobacillales;f__Aerococcaceae;g__	0.000278374	0	0	2.74454e-05	0.000120216	0.000138663	0	0	0	0	0	6.84252e-05	0	0.000125945	0	0	0	0.000296824	4.65181e-05	0.000102044	0	2.79181e-05	9.21914e-05	0
k__Bacteria;p__Firmicutes;c__Bacilli;o__Lactobacillales;f__Aerococcaceae;g__Abiotrophia	7.95355e-05	0	0	0	0	0	0	0	0	0	0	0	0	0	0	0	0	0	0	0	0	0	0	0
k__Bacteria;p__Firmicutes;c__Bacilli;o__Lactobacillales;f__Aerococcaceae;g__Aerococcus	3.97678e-05	6.44849e-05	0.0113825	0.00924909	0.0215187	0.0189274	0.000148373	2.95884e-05	0.0034926	0.00741147	0.0478315	0.0359917	0	0	0.00196795	0.000959944	0	0	0.000186072	0	0.00291412	0.00192635	0.00364156	0.00485497
k__Bacteria;p__Firmicutes;c__Bacilli;o__Lactobacillales;f__Aerococcaceae;g__Alkalibacterium	0	0	0	0	0	3.46656e-05	0	0	0	0	0	0	0	0	0	0	0	0	0	0	0	0	0	0
k__Bacteria;p__Firmicutes;c__Bacilli;o__Lactobacillales;f__Aerococcaceae;g__Alloiococcus	3.97678e-05	0	0	0	0.000320577	0.000311991	0	0	0	0	0.000380439	0.000171063	0	0	0.000187424	0	0	0	0	0	0	0	0.00032267	0.00045645
k__Bacteria;p__Firmicutes;c__Bacilli;o__Lactobacillales;f__Aerococcaceae;g__Facklamia	7.95355e-05	0	0.0151766	0.0178944	0.000480866	0.000450653	0	0	0.023121	0.0181474	0.000657121	0.000615827	0	0	0.0119014	0.00942491	0	0.00148412	4.65181e-05	3.40148e-05	0.00926901	0.00988302	0.000414861	0.000207477
k__Bacteria;p__Firmicutes;c__Bacilli;o__Lactobacillales;f__Carnobacteriaceae;g__	0	0	0	0	0	0	0	0	0	0	0	0	0	0	0	0	0	0.000296824	0	0	0	0	0	0
k__Bacteria;p__Firmicutes;c__Bacilli;o__Lactobacillales;f__Carnobacteriaceae;g__Carnobacterium	0	0	0	0	0	3.46656e-05	0	2.95884e-05	0	3.04999e-05	6.91706e-05	0.000102638	0	0	0	0	0	0	0	0	3.51099e-05	0	9.21914e-05	0
k__Bacteria;p__Firmicutes;c__Bacilli;o__Lactobacillales;f__Carnobacteriaceae;g__Desemzia	0	0	0	0	0	0	0	0	0	0	0	0	0	0	0	0	0	0	0	0	0	0	0	0
k__Bacteria;p__Firmicutes;c__Bacilli;o__Lactobacillales;f__Carnobacteriaceae;g__Granulicatella	0.000119303	0.00012897	3.44923e-05	5.48908e-05	0.000120216	0.000207994	0	2.95884e-05	0	9.14997e-05	0	0	0.00090629	0.000629723	0	0	0	0	0.000372145	3.40148e-05	3.51099e-05	2.79181e-05	4.60957e-05	0
k__Bacteria;p__Firmicutes;c__Bacilli;o__Lactobacillales;f__Carnobacteriaceae;g__Trichococcus	3.97678e-05	0	3.44923e-05	0	0	0	7.41867e-05	2.95884e-05	0	0	0	0	0	0	0	0	0	0	4.65181e-05	6.80295e-05	0	0	0	4.14955e-05
k__Bacteria;p__Firmicutes;c__Bacilli;o__Lactobacillales;f__Enterococcaceae;g__	0	0	0	0	8.01443e-05	6.93313e-05	0	2.95884e-05	6.98519e-05	0	0	0.000102638	0.000181258	0.000251889	9.37119e-05	0	0	0	0	0	0	0	4.60957e-05	4.14955e-05
k__Bacteria;p__Firmicutes;c__Bacilli;o__Lactobacillales;f__Enterococcaceae;g__Enterococcus	0.0035791	0.000644849	0.000482892	0.000686135	0.00569024	0.00610115	0.00022256	0.000207119	0.000558815	0.000243999	0.00446151	0.004345	0.0021751	0.00239295	0.00046856	0.000872676	0.00371353	0.00296824	0.000465181	0.000340148	0.000210659	0.000223345	0.000230478	0.000414955
k__Bacteria;p__Firmicutes;c__Bacilli;o__Lactobacillales;f__Enterococcaceae;g__Vagococcus	0.000119303	6.44849e-05	0.000413907	0.00035679	0	0	7.41867e-05	0.000295884	0.000419111	0.000365999	3.45853e-05	0.000171063	0	0.000125945	0.000187424	8.72676e-05	0	0.000296824	0.000186072	6.80295e-05	0.00010533	0.000111673	0	8.2991e-05
k__Bacteria;p__Firmicutes;c__Bacilli;o__Lactobacillales;f__Lactobacillaceae;g__	0	0	6.89845e-05	5.48908e-05	0	0.000103997	3.70934e-05	0	6.98519e-05	6.09998e-05	0	0	0	0	9.37119e-05	0	0	0	4.65181e-05	6.80295e-05	3.51099e-05	0	0	0
k__Bacteria;p__Firmicutes;c__Bacilli;o__Lactobacillales;f__Lactobacillaceae;g__Lactobacillus	0.803706	0.83408	0.00110375	0.000521462	0.00108195	0.00149062	0.857302	0.870906	0.000768371	0.000670998	0.00058795	0.0013685	0.65561	0.596977	0.0015931	0.00331617	0.00318302	0.00385871	0.871005	0.832851	0.000386209	0.00044669	0.000829723	0.00120337
k__Bacteria;p__Firmicutes;c__Bacilli;o__Lactobacillales;f__Leuconostocaceae;g__	0	0	3.44923e-05	0	0	0	0	0	0	0	0	0	0	0	9.37119e-05	0	0	0	0	0	0	0	0	0
k__Bacteria;p__Firmicutes;c__Bacilli;o__Lactobacillales;f__Leuconostocaceae;g__Leuconostoc	0	0	0	5.48908e-05	0	0	0	0	0	0	0	0	0	0	0	0.000610874	0	0	0	0	0	2.79181e-05	0	0
k__Bacteria;p__Firmicutes;c__Bacilli;o__Lactobacillales;f__Leuconostocaceae;g__Weissella	0	0	3.44923e-05	0	0	0	0	0	0	0	0	0	0	0	0	0	0	0	0	0	0	0	0	0
k__Bacteria;p__Firmicutes;c__Bacilli;o__Lactobacillales;f__Streptococcaceae;g__	3.97678e-05	3.22425e-05	0	0	4.00721e-05	3.46656e-05	0	0	0	0	3.45853e-05	3.42126e-05	0.000181258	0.000125945	0	0	0	0	0	6.80295e-05	0	0	0	0
k__Bacteria;p__Firmicutes;c__Bacilli;o__Lactobacillales;f__Streptococcaceae;g__Lactococcus	0	0	3.44923e-05	0	4.00721e-05	3.46656e-05	3.70934e-05	5.91769e-05	0	0	0	0.000171063	0	0.0338791	0	0.00453792	0	0.000296824	0	3.40148e-05	0	0	9.21914e-05	4.14955e-05
k__Bacteria;p__Firmicutes;c__Bacilli;o__Lactobacillales;f__Streptococcaceae;g__Streptococcus	0.00286328	0.00374013	0.252552	0.244566	0.11677	0.120602	0.00107571	0.00144983	0.261246	0.25074	0.133396	0.155086	0.011963	0.0149874	0.125761	0.0918928	0.0758621	0.112496	0.00404708	0.0020749	0.257742	0.26056	0.186688	0.210548
k__Bacteria;p__Firmicutes;c__Bacilli;o__Turicibacterales;f__Turicibacteraceae;g__Turicibacter	0	0	0	0	0	0	0	0	0	0	0	0	0	0	0	0	0	0	0	0	0	0	0	0
k__Bacteria;p__Firmicutes;c__Clostridia;o__;f__;g__	0	3.22425e-05	3.44923e-05	0	0.000200361	0	7.41867e-05	0	0	3.04999e-05	6.91706e-05	0	0	0.000125945	0	0	0	0	0	3.40148e-05	3.51099e-05	0	4.60957e-05	4.14955e-05
k__Bacteria;p__Firmicutes;c__Clostridia;o__BSA2B-08;f__;g__	0	0	0	0	0	0	0	0	0	0	0	0	0	0	0	0	0	0	0	0	0	0	0	0
k__Bacteria;p__Firmicutes;c__Clostridia;o__Clostridiales;f__;g__	0.00190885	0.00274061	0.00210403	0.00214074	0.000881587	0.0011093	0.00267072	0.00224872	0.00202571	0.00240949	0.000449609	0.000889528	0.00398767	0.0011335	0.00412332	0.00392704	0.000265252	0.000593648	0.00511699	0.00639478	0.00456429	0.00460649	0.00133678	0.00132786
k__Bacteria;p__Firmicutes;c__Clostridia;o__Clostridiales;f__Caldicoprobacteraceae;g__Caldicoprobacter	0	0	3.44923e-05	0	4.00721e-05	3.46656e-05	0	0	0	3.04999e-05	0	0	0	0	9.37119e-05	0	0	0	0	3.40148e-05	0	0	0	0
k__Bacteria;p__Firmicutes;c__Clostridia;o__Clostridiales;f__Christensenellaceae;g__	3.97678e-05	3.22425e-05	6.89845e-05	0	4.00721e-05	0	0	0	0	3.04999e-05	3.45853e-05	0	0	0.000125945	0	8.72676e-05	0	0.000296824	9.30362e-05	0	0	0	0	0
k__Bacteria;p__Firmicutes;c__Clostridia;o__Clostridiales;f__Christensenellaceae;g__Christensenella	0	0	0	0	0	3.46656e-05	0	0	0.000139704	3.04999e-05	0	0	0	0	0	0	0	0	0	0	0	0	0	0
k__Bacteria;p__Firmicutes;c__Clostridia;o__Clostridiales;f__Clostridiaceae;g__	7.95355e-05	0	3.44923e-05	2.74454e-05	4.00721e-05	0.000138663	0.00011128	8.87653e-05	0.000419111	6.09998e-05	0	0.00013685	0.000181258	0	0.000187424	8.72676e-05	0	0	9.30362e-05	6.80295e-05	0.00010533	8.37544e-05	4.60957e-05	4.14955e-05
k__Bacteria;p__Firmicutes;c__Clostridia;o__Clostridiales;f__Clostridiaceae;g__02d06	0	0	0	0	0	0	0	0	0	0	0	0	0	0	0	0	0	0	0	0	0	0	0	0
k__Bacteria;p__Firmicutes;c__Clostridia;o__Clostridiales;f__Clostridiaceae;g__Alkaliphilus	0	0	0	0	0	0	0	0	0	0	0	0	0	0	0	0	0	0	0	0	0	0	0	0
k__Bacteria;p__Firmicutes;c__Clostridia;o__Clostridiales;f__Clostridiaceae;g__Caldanaerocella	0	0	0	0	0	0	0	0	0	0	0	0	0	0	0	0	0	0	0	0	0	0	0	0
k__Bacteria;p__Firmicutes;c__Clostridia;o__Clostridiales;f__Clostridiaceae;g__Caloramator	0.015072	0.0134451	0.00120723	0.000768471	0.0056101	0.00488786	0.000482214	0.000710122	0.00209556	0.000487998	0.000968389	0.00167642	0.0360703	0.0573048	0.00187424	0.00375251	0.147745	0.0543188	0.00837326	0.0059866	0.00133418	0.00106089	0.00391813	0.00248973
k__Bacteria;p__Firmicutes;c__Clostridia;o__Clostridiales;f__Clostridiaceae;g__Caminicella	0	0	0	0	0	0	0	0	0	0	0	0	0	0	0	0	0	0	0	0	0	0	0	0
k__Bacteria;p__Firmicutes;c__Clostridia;o__Clostridiales;f__Clostridiaceae;g__Clostridiisalibacter	0	0	0	0	0	0	0	0	0	0	0	0	0	0	0	0	0	0	0	0	0	0	0	0
k__Bacteria;p__Firmicutes;c__Clostridia;o__Clostridiales;f__Clostridiaceae;g__Clostridium	0	9.67274e-05	0.00182809	0.0018114	0.000320577	0.000623982	7.41867e-05	5.91769e-05	0.00251467	0.00186049	0.000345853	0.000376339	0.00145006	0	0.00309249	0.00130901	0.00132626	0.00415554	0.000186072	0.000102044	0.00235236	0.00175884	0.000460957	0.000414955
k__Bacteria;p__Firmicutes;c__Clostridia;o__Clostridiales;f__Clostridiaceae;g__Geosporobacter_Thermotalea	0	0	0	0	0	0	0	0	0	0	0	0	0	0	0	0	0	0	0	0	0	0	0	0
k__Bacteria;p__Firmicutes;c__Clostridia;o__Clostridiales;f__Clostridiaceae;g__Oxobacter	0	0	0	0	0	3.46656e-05	0	0	0	0	0	0	0	0	0	0	0	0	0	0	0	0	0	0
k__Bacteria;p__Firmicutes;c__Clostridia;o__Clostridiales;f__Clostridiaceae;g__Proteiniclasticum	0	0	0	0	4.00721e-05	0	0	0	0	0	0	0	0	0	0	0	0	0	0	0	0	0	0	0
k__Bacteria;p__Firmicutes;c__Clostridia;o__Clostridiales;f__Clostridiaceae;g__SMB53	0	0	3.44923e-05	0	0	0	0	0	0	0	0	0	0	0	0	0	0	0	0	0	0	0	0	0
k__Bacteria;p__Firmicutes;c__Clostridia;o__Clostridiales;f__Clostridiaceae;g__Sarcina	0	0	0	0	0	0	0	0	0	0	0	0	0	0	0	0	0	0	0	0	0	0	0	0
k__Bacteria;p__Firmicutes;c__Clostridia;o__Clostridiales;f__Clostridiaceae;g__Thermoanaerobacterium	0	0	0	0	0	0	0	0	0	0	0	0	0	0	0	0	0	0	0	0	0	0	0	0
k__Bacteria;p__Firmicutes;c__Clostridia;o__Clostridiales;f__Dehalobacteriaceae;g__Dehalobacterium	0	0	0	0	0	0	0	0	0	0	0	0	0	0	9.37119e-05	0	0	0	0	0	0	0	0	0
k__Bacteria;p__Firmicutes;c__Clostridia;o__Clostridiales;f__EtOH8;g__	0	0	3.44923e-05	0	0	0	0	0	0	0	0	3.42126e-05	0	0	0	0	0	0	0	0	0	0	0	0
k__Bacteria;p__Firmicutes;c__Clostridia;o__Clostridiales;f__Eubacteriaceae;g__Alkalibacter	0	0	0	2.74454e-05	0	0	0	0	0	0	0	0	0.000181258	0	0	0	0	0	0	0	3.51099e-05	0	0	0
k__Bacteria;p__Firmicutes;c__Clostridia;o__Clostridiales;f__Eubacteriaceae;g__Anaerofustis	0	0	0	0	0	0	0	0	0	0	0	0	0	0	0	0	0	0	4.65181e-05	0	0	2.79181e-05	0	0
k__Bacteria;p__Firmicutes;c__Clostridia;o__Clostridiales;f__Eubacteriaceae;g__Pseudoramibacter_Eubacterium	0	0	0	0	0	0	0	0	0	3.04999e-05	0	0	0	0	0	0	0	0	0	0	0	0	0	0
k__Bacteria;p__Firmicutes;c__Clostridia;o__Clostridiales;f__Gracilibacteraceae;g__	0	0	0	0	0	3.46656e-05	0	0	0	0	0	0	0	0	0	0	0	0	0	0	0	0	0	0
k__Bacteria;p__Firmicutes;c__Clostridia;o__Clostridiales;f__Gracilibacteraceae;g__Lutispora	0	0	0	2.74454e-05	0	0	0	0	0	0	0	0	0	0	9.37119e-05	0	0	0	0	0	0	0	0	0
k__Bacteria;p__Firmicutes;c__Clostridia;o__Clostridiales;f__Lachnospiraceae;g__	7.95355e-05	9.67274e-05	0.000206954	0.000219563	0.000320577	0.00055465	3.70934e-05	5.91769e-05	0.00034926	0.000548998	3.45853e-05	0.00013685	0.000725032	0.00100756	0.000749695	0.000436338	0.0061008	0.000593648	9.30362e-05	0	0.000315989	0.000390854	9.21914e-05	0.000373459
k__Bacteria;p__Firmicutes;c__Clostridia;o__Clostridiales;f__Lachnospiraceae;g__Anaerostipes	0	0	0	0	0	0	0	0	0	0	0	0	0	0	0	0	0	0	0	0	0	0	0	0
k__Bacteria;p__Firmicutes;c__Clostridia;o__Clostridiales;f__Lachnospiraceae;g__Blautia	0	0	0.000206954	2.74454e-05	8.01443e-05	0.000103997	0	0	0.000139704	0.000122	0	6.84252e-05	0	0	0.000374848	0.000436338	0	0	4.65181e-05	0	0.000175549	8.37544e-05	0	0
k__Bacteria;p__Firmicutes;c__Clostridia;o__Clostridiales;f__Lachnospiraceae;g__Butyrivibrio	0	0	0	0	0	0	0	0	0	6.09998e-05	0	0	0	0	0	0	0	0	0	0	3.51099e-05	2.79181e-05	0	0
k__Bacteria;p__Firmicutes;c__Clostridia;o__Clostridiales;f__Lachnospiraceae;g__Coprococcus	0	0	0.000241446	5.48908e-05	0	0.000103997	0	0	0.000139704	0.000182999	3.45853e-05	0	0	0	0	8.72676e-05	0.000265252	0.0011873	0	0.000102044	0.000245769	8.37544e-05	0	0
k__Bacteria;p__Firmicutes;c__Clostridia;o__Clostridiales;f__Lachnospiraceae;g__Dorea	0	0	3.44923e-05	8.23362e-05	0	0	0	0	6.98519e-05	0.000122	0	0	0.000181258	0.000251889	0	0	0	0	0	0	0	5.58363e-05	0	0
k__Bacteria;p__Firmicutes;c__Clostridia;o__Clostridiales;f__Lachnospiraceae;g__Epulopiscium	0	0	0	0	0	0	0	0	0	0	0	6.84252e-05	0	0	0	0	0	0	0	0	0	0	4.60957e-05	0
k__Bacteria;p__Firmicutes;c__Clostridia;o__Clostridiales;f__Lachnospiraceae;g__Lachnobacterium	0	0	0	0	0	0	0	0	0	0	0	0	0	0	9.37119e-05	0	0	0	0	0	0	0	0	0
k__Bacteria;p__Firmicutes;c__Clostridia;o__Clostridiales;f__Lachnospiraceae;g__Lachnospira	0	0	0	0	0	0	0	0	0	0	0	0	0	0	0	0	0	0	0	0	0	0	0	0
k__Bacteria;p__Firmicutes;c__Clostridia;o__Clostridiales;f__Lachnospiraceae;g__Moryella	0	0	0	0	4.00721e-05	3.46656e-05	0	0	0	0	0	0	0	0	0	0	0.000265252	0	0	0	0	0	0	0
k__Bacteria;p__Firmicutes;c__Clostridia;o__Clostridiales;f__Lachnospiraceae;g__Oribacterium	3.97678e-05	0	0	0	8.01443e-05	0	0	0	0	0	0	0	0	0	0	0	0	0	0	0	0	0	4.60957e-05	0
k__Bacteria;p__Firmicutes;c__Clostridia;o__Clostridiales;f__Lachnospiraceae;g__Pseudobutyrivibrio	0	0	0	0	0	0	0	0	0	0	0	0	0	0	0	0	0	0	0	0	0	0	0	0
k__Bacteria;p__Firmicutes;c__Clostridia;o__Clostridiales;f__Lachnospiraceae;g__Roseburia	0	0	0	0	4.00721e-05	0	0	0	0	0	0	0	0	0	0	0	0	0	0	0	0	0	4.60957e-05	0
k__Bacteria;p__Firmicutes;c__Clostridia;o__Clostridiales;f__Lachnospiraceae;g__Shuttleworthia	0	0	0	0	4.00721e-05	0	0	0	0	0	0	0	0	0	0	0	0	0	0	0	0	2.79181e-05	0	0
k__Bacteria;p__Firmicutes;c__Clostridia;o__Clostridiales;f__Lachnospiraceae;g__[Ruminococcus]	3.97678e-05	0	6.89845e-05	0.000192118	0	3.46656e-05	3.70934e-05	0	0.000209556	6.09998e-05	0	0	0.000181258	0	0.00046856	0	0	0	0	0	0.00010533	8.37544e-05	0	0
k__Bacteria;p__Firmicutes;c__Clostridia;o__Clostridiales;f__Peptococcaceae;g__	0	0	0	0	4.00721e-05	0	0	0	0	0	0	0	0	0	0	0	0	0	0	0	0	0	0	0
k__Bacteria;p__Firmicutes;c__Clostridia;o__Clostridiales;f__Peptococcaceae;g__Dehalobacter_Syntrophobotulus	0	0	0	0	0	0	0	0	0	0	0	0	0	0	0	0	0	0	0	0	0	0	0	0
k__Bacteria;p__Firmicutes;c__Clostridia;o__Clostridiales;f__Peptococcaceae;g__Desulfitobacter	0	0	0	0	0	0	0	0	0	0	0	0	0	0	0	0	0	0	0	0	0	0	0	0
k__Bacteria;p__Firmicutes;c__Clostridia;o__Clostridiales;f__Peptococcaceae;g__Desulfosporosinus	0	0	0	0	0	0	0	0	0	3.04999e-05	0	0	0	0	9.37119e-05	0	0	0	0	0	0	0	0	0
k__Bacteria;p__Firmicutes;c__Clostridia;o__Clostridiales;f__Peptococcaceae;g__Desulfotomaculum	3.97678e-05	3.22425e-05	0	0	0	3.46656e-05	0	0	0	3.04999e-05	3.45853e-05	6.84252e-05	0	0	0	8.72676e-05	0	0	0	0	3.51099e-05	0	0	0
k__Bacteria;p__Firmicutes;c__Clostridia;o__Clostridiales;f__Peptococcaceae;g__Desulfotomaculum_Desulfovirgula	0	0	0	0	0	0	0	0	0	0	0	0	0	0	0	0	0	0	0	0	3.51099e-05	0	0	0
k__Bacteria;p__Firmicutes;c__Clostridia;o__Clostridiales;f__Peptococcaceae;g__Desulfurispora	0	0	0	2.74454e-05	0	0	0	0	0	0	0	0	0	0	0	0	0	0	0	0	0	0	0	0
k__Bacteria;p__Firmicutes;c__Clostridia;o__Clostridiales;f__Peptococcaceae;g__Pelotomaculum	0	0	0	0	0	0	0	0	0	0	0	0	0	0	0	0	0	0	0	0	0	0	0	0
k__Bacteria;p__Firmicutes;c__Clostridia;o__Clostridiales;f__Peptococcaceae;g__Peptococcus	0	0	0.000586369	0.000658689	0	0.000103997	0	0	0.00104778	0.00152499	6.91706e-05	3.42126e-05	0	0	9.37119e-05	0	0	0	0	0	0.000491539	0.000642117	0	0
k__Bacteria;p__Firmicutes;c__Clostridia;o__Clostridiales;f__Peptococcaceae;g__Sporotomaculum	0	0	0	2.74454e-05	8.01443e-05	3.46656e-05	7.41867e-05	0	0.000209556	6.09998e-05	0	6.84252e-05	0	0	9.37119e-05	0	0	0	0	3.40148e-05	0	2.79181e-05	4.60957e-05	0
k__Bacteria;p__Firmicutes;c__Clostridia;o__Clostridiales;f__Peptococcaceae;g__rc4-4	0	0	0	0	0	3.46656e-05	0	0	0	0	0	0	0	0	0	0	0	0	0	0	0	0	0	0
k__Bacteria;p__Firmicutes;c__Clostridia;o__Clostridiales;f__Peptostreptococcaceae;g__	0	0	3.44923e-05	5.48908e-05	4.00721e-05	0	3.70934e-05	0	0	0	0	0	0	0	0	0	0	0	0	3.40148e-05	0	0	0	0
k__Bacteria;p__Firmicutes;c__Clostridia;o__Clostridiales;f__Peptostreptococcaceae;g__Peptostreptococcus	0.000159071	9.67274e-05	6.89845e-05	8.23362e-05	0	0.00024266	7.41867e-05	5.91769e-05	0.000209556	0.000518498	0	0	0.000725032	0	0	0	0	0	0	3.40148e-05	0.000315989	0.000223345	0	4.14955e-05
k__Bacteria;p__Firmicutes;c__Clostridia;o__Clostridiales;f__Peptostreptococcaceae;g__Tepidibacter	0	0	0	0	0	0	0	0	0	0	0	0	0	0	0	0	0	0	0	0	0	0	0	0
k__Bacteria;p__Firmicutes;c__Clostridia;o__Clostridiales;f__Ruminococcaceae;g__	0.000238607	3.22425e-05	0.000275938	8.23362e-05	0.000601082	0.00131729	7.41867e-05	5.91769e-05	0.000768371	0.000304999	0.000103756	0.000205276	0.000181258	0	0.000843407	0.000174535	0.000530504	0.000296824	0.000139554	3.40148e-05	0.000280879	0.000167509	0.000230478	0.000124486
k__Bacteria;p__Firmicutes;c__Clostridia;o__Clostridiales;f__Ruminococcaceae;g__Anaerotruncus	0	0	0	0	0	0	0	0	0	0	0	0	0	0	0	0	0	0	0	0	0	0	0	0
k__Bacteria;p__Firmicutes;c__Clostridia;o__Clostridiales;f__Ruminococcaceae;g__Faecalibacterium	0	0	0	0	0	3.46656e-05	0	0	0	3.04999e-05	0	0	0	0	0	8.72676e-05	0	0	0	0	3.51099e-05	2.79181e-05	0	0
k__Bacteria;p__Firmicutes;c__Clostridia;o__Clostridiales;f__Ruminococcaceae;g__Oscillospira	3.97678e-05	0	0.000172461	2.74454e-05	0.000120216	0.000207994	3.70934e-05	0	0.000279408	0	0.000242097	6.84252e-05	0	0	0.000187424	0.000261803	0	0.000296824	0	6.80295e-05	0.000175549	0.000139591	4.60957e-05	0.000207477
k__Bacteria;p__Firmicutes;c__Clostridia;o__Clostridiales;f__Ruminococcaceae;g__Ruminococcus	3.97678e-05	3.22425e-05	0.000724338	0.000631244	4.00721e-05	0.000173328	3.70934e-05	0	0.00104778	0.000335499	0	3.42126e-05	0.000181258	0.000251889	0.000937119	0.00104721	0.000265252	0	0	0.000136059	0.000807528	0.00108881	4.60957e-05	4.14955e-05
k__Bacteria;p__Firmicutes;c__Clostridia;o__Clostridiales;f__SBYG_4172;g__	0	0	0	0	0	0	0	0	0	0	0	0	0	0	0	0	0	0	0	0	0	0	0	0
k__Bacteria;p__Firmicutes;c__Clostridia;o__Clostridiales;f__Sulfobacillaceae;g__	0	0	0	0	0	0	0	0	0	0	0	0	0	0	0	0	0	0	0	3.40148e-05	0	0	0	0
k__Bacteria;p__Firmicutes;c__Clostridia;o__Clostridiales;f__Sulfobacillaceae;g__Sulfobacillus	0	0	0	0	4.00721e-05	3.46656e-05	0	0	0	0	0	0	0	0	0	0	0	0	4.65181e-05	3.40148e-05	0	0	4.60957e-05	0
k__Bacteria;p__Firmicutes;c__Clostridia;o__Clostridiales;f__Symbiobacteriaceae;g__Symbiobacterium	0	0	0	0	0	0	0	0	6.98519e-05	0	0	0	0	0	0	0	0	0	0	0	0	0	0	0
k__Bacteria;p__Firmicutes;c__Clostridia;o__Clostridiales;f__Syntrophomonadaceae;g__Syntrophomonas	0	0	3.44923e-05	5.48908e-05	0	0	3.70934e-05	0	6.98519e-05	6.09998e-05	0	0	0	0	9.37119e-05	0	0	0.000296824	0	0	3.51099e-05	2.79181e-05	0	4.14955e-05
k__Bacteria;p__Firmicutes;c__Clostridia;o__Clostridiales;f__Veillonellaceae;g__	0	0	0.000275938	0.000274454	0	3.46656e-05	0	0	0.000209556	0.000304999	0	0	0	0	0.000281136	0.000174535	0	0.000296824	9.30362e-05	0	0.000596868	0.000362936	4.60957e-05	0
k__Bacteria;p__Firmicutes;c__Clostridia;o__Clostridiales;f__Veillonellaceae;g__Acidaminococcus	0	0	0	0	0	3.46656e-05	0	0	0	0	0	0	0	0	0	0	0	0	0	0	0	0	0	0
k__Bacteria;p__Firmicutes;c__Clostridia;o__Clostridiales;f__Veillonellaceae;g__Anaerovibrio	0	0	0	2.74454e-05	0	0	0	0	6.98519e-05	0	0	0	0	0	0	0	0	0	0	0	3.51099e-05	0	0	0
k__Bacteria;p__Firmicutes;c__Clostridia;o__Clostridiales;f__Veillonellaceae;g__BSV43	0	0	0	0	4.00721e-05	0	0	0	0	0	0	0	0	0	0	0	0	0	0	0	0	2.79181e-05	0	4.14955e-05
k__Bacteria;p__Firmicutes;c__Clostridia;o__Clostridiales;f__Veillonellaceae;g__Dialister	0.00210769	0.00274061	0.0327332	0.0341969	0.00949709	0.00804243	0.00385771	0.00352102	0.0261945	0.0255284	0.00771253	0.00554244	0.00108755	0.00188917	0.0714085	0.0699014	0.0137931	0.00682695	0.00260501	0.00568047	0.0514009	0.0509506	0.00991057	0.0146064
k__Bacteria;p__Firmicutes;c__Clostridia;o__Clostridiales;f__Veillonellaceae;g__G07	0	0	3.44923e-05	5.48908e-05	0	0	3.70934e-05	0	6.98519e-05	0	0	0	0	0	0	0	0	0	0	0	0	2.79181e-05	0	0
k__Bacteria;p__Firmicutes;c__Clostridia;o__Clostridiales;f__Veillonellaceae;g__Megamonas	0	0	0.00131071	0.00134482	0	0	0	0	0.000768371	0.000945497	0	0	0	0	0.000562272	0.00104721	0	0	0	0	0.00323011	0.0018426	0	0
k__Bacteria;p__Firmicutes;c__Clostridia;o__Clostridiales;f__Veillonellaceae;g__Megasphaera	3.97678e-05	6.44849e-05	6.89845e-05	0.000192118	0	0	0	0	0.000279408	0.000304999	0	0	0	0	0.00046856	0.000523606	0	0	0	0	0.00010533	0.000139591	0	0
k__Bacteria;p__Firmicutes;c__Clostridia;o__Clostridiales;f__Veillonellaceae;g__Pectinatus	0	0	3.44923e-05	0	0	0	0	0	0	3.04999e-05	0	0	0	0	0	0	0	0	0	0	0	0	0	0
k__Bacteria;p__Firmicutes;c__Clostridia;o__Clostridiales;f__Veillonellaceae;g__Pelosinus	0	0	0	0	0	0	0	0	0	0	0	0	0	0	0	0	0	0	0	0	0	2.79181e-05	0	0
k__Bacteria;p__Firmicutes;c__Clostridia;o__Clostridiales;f__Veillonellaceae;g__Phascolarctobacterium	0	0	0	0	0	0	3.70934e-05	0	0	0	0	0	0.000362516	0	0	0	0	0	0	0	0	0	0	0
k__Bacteria;p__Firmicutes;c__Clostridia;o__Clostridiales;f__Veillonellaceae;g__Schwartzia	0	0	0	0	0	0	0	0	0	0	0	0	0	0	0	0	0	0	0	0	0	0	0	0
k__Bacteria;p__Firmicutes;c__Clostridia;o__Clostridiales;f__Veillonellaceae;g__Selenomonas	0	6.44849e-05	0.000103477	8.23362e-05	8.01443e-05	0.000207994	3.70934e-05	0	0	6.09998e-05	0	0	0	0	0	8.72676e-05	0.000265252	0.000296824	0	0	0.000210659	5.58363e-05	0	0
k__Bacteria;p__Firmicutes;c__Clostridia;o__Clostridiales;f__Veillonellaceae;g__Sporomusa	0	0	3.44923e-05	0	0	0	0	0	0	0	0	0	0	0	0	0	0.000265252	0	0	0	0	0	0	0
k__Bacteria;p__Firmicutes;c__Clostridia;o__Clostridiales;f__Veillonellaceae;g__Succiniclasticum	0	0	0	0	0	0	0	0	6.98519e-05	0	0	0	0	0	0	0	0	0	0	0	0	0	0	0
k__Bacteria;p__Firmicutes;c__Clostridia;o__Clostridiales;f__Veillonellaceae;g__Veillonella	0.000954426	0.000870547	0.0165563	0.0169887	0.000480866	0.000970638	3.70934e-05	5.91769e-05	0.0139704	0.0125355	6.91706e-05	0.00013685	0.0034439	0.00465995	0.0312061	0.0461646	0.00424403	0.000296824	0.000558217	0.000442192	0.0355663	0.0278623	0.000276574	0.000124486
k__Bacteria;p__Firmicutes;c__Clostridia;o__Clostridiales;f__[Acidaminobacteraceae];g__	0	0	0	0	0	0	0	0	0	0	0	0	0	0	0	0	0	0	0	0	0	0	0	4.14955e-05
k__Bacteria;p__Firmicutes;c__Clostridia;o__Clostridiales;f__[Acidaminobacteraceae];g__Acidaminobacter	0	0	0	0	0	0	0	0	0	0	0	0	0	0	0	0	0	0	0	0	0	0	0	0
k__Bacteria;p__Firmicutes;c__Clostridia;o__Clostridiales;f__[Acidaminobacteraceae];g__Fusibacter	0	0	0	0	0	0	0	0	6.98519e-05	0	0	0	0	0	0	8.72676e-05	0	0	9.30362e-05	0	0	0	0	0
k__Bacteria;p__Firmicutes;c__Clostridia;o__Clostridiales;f__[Acidaminobacteraceae];g__Guggenheimella	0	0	0	0	0	0	0	0	0	0	0	0	0	0	0	0	0	0	0	0	0	0	0	0
k__Bacteria;p__Firmicutes;c__Clostridia;o__Clostridiales;f__[Acidaminobacteraceae];g__WH1-8	0	0	0	2.74454e-05	0	0	0	0	0	0	0	0	0	0	0	0	0	0	0	0	0	0	0	0
k__Bacteria;p__Firmicutes;c__Clostridia;o__Clostridiales;f__[Mogibacteriaceae];g__	0	3.22425e-05	0.000275938	0.000411681	0	0.000103997	3.70934e-05	2.95884e-05	0.000139704	0.000152499	0	0	0	0.000251889	0.00103083	8.72676e-05	0.000265252	0	0	0	0.000491539	0.0003071	0	4.14955e-05
k__Bacteria;p__Firmicutes;c__Clostridia;o__Clostridiales;f__[Mogibacteriaceae];g__Anaerovorax	0	0	0	0	4.00721e-05	0	0	0	0	0	0	0	0	0	0	0	0	0	0	0	0	0	0	0
k__Bacteria;p__Firmicutes;c__Clostridia;o__Clostridiales;f__[Mogibacteriaceae];g__Mogibacterium	7.95355e-05	0	0.00131071	0.00194862	0.000120216	0.000381322	0	0	0.00118748	0.0013725	0.000242097	0.000102638	0	0.000251889	0.00187424	0.00410158	0.00371353	0.00237459	9.30362e-05	0	0.00119374	0.00139591	0.000368766	0.000124486
k__Bacteria;p__Firmicutes;c__Clostridia;o__Clostridiales;f__[Tissierellaceae];g__	0	0	0.000103477	8.23362e-05	8.01443e-05	3.46656e-05	0	0	0.000139704	3.04999e-05	0	0	0	0	0.000187424	8.72676e-05	0.000265252	0	0	0	7.02198e-05	2.79181e-05	0.000138287	0.000165982
k__Bacteria;p__Firmicutes;c__Clostridia;o__Clostridiales;f__[Tissierellaceae];g__1-68	0.000198839	9.67274e-05	0.011348	0.0144363	0.00552995	0.00589316	0	0	0.0154373	0.0149754	0.00522238	0.00400287	0	0.000503778	0.0186487	0.0271402	0.0103448	0.00653013	0	0.000238103	0.019486	0.0225858	0.009634	0.00875555
k__Bacteria;p__Firmicutes;c__Clostridia;o__Clostridiales;f__[Tissierellaceae];g__Anaerococcus	0.0169013	0.0200226	0.0733651	0.0734987	0.149229	0.144868	0.0190289	0.0149717	0.113649	0.0765852	0.157017	0.170789	0.0480334	0.0352645	0.0515416	0.0517497	0.108753	0.140398	0.0101875	0.0158849	0.0486623	0.0396158	0.154559	0.129632
k__Bacteria;p__Firmicutes;c__Clostridia;o__Clostridiales;f__[Tissierellaceae];g__Dethiosulfatibacter	0	0	0	0	0	0	0	0	0	0	0	0	0	0	0	8.72676e-05	0	0	0	0	0	0	0	0
k__Bacteria;p__Firmicutes;c__Clostridia;o__Clostridiales;f__[Tissierellaceae];g__Finegoldia	0.0188101	0.0216992	0.0597061	0.0593095	0.0189541	0.0294658	0.0418784	0.0364825	0.0780944	0.0809162	0.0216504	0.0213144	0.0398767	0.0248111	0.0601631	0.054455	0.0143236	0.0326506	0.034656	0.0473826	0.0230321	0.0213853	0.0111091	0.0100419
k__Bacteria;p__Firmicutes;c__Clostridia;o__Clostridiales;f__[Tissierellaceae];g__GW-34	0	0	0	0	4.00721e-05	3.46656e-05	0	0	0	0	0	0	0	0.000125945	0	0	0.000265252	0	0	0	0	0	4.60957e-05	8.2991e-05
k__Bacteria;p__Firmicutes;c__Clostridia;o__Clostridiales;f__[Tissierellaceae];g__Gallicola	0	0	0.00210403	0.0026622	0	3.46656e-05	0	0	0.00321319	0.00329399	3.45853e-05	0	0	0	0.00374848	0.006196	0.00159151	0	0	0	0.00189593	0.00187052	4.60957e-05	4.14955e-05
k__Bacteria;p__Firmicutes;c__Clostridia;o__Clostridiales;f__[Tissierellaceae];g__Helcococcus	0	0	0.00075883	0.000850807	4.00721e-05	0.000138663	0	0	0.000768371	0.000487998	0	3.42126e-05	0	0	0.00215537	8.72676e-05	0	0	0	0	0.000631978	0.0003071	0	0
k__Bacteria;p__Firmicutes;c__Clostridia;o__Clostridiales;f__[Tissierellaceae];g__Parvimonas	0	3.22425e-05	6.89845e-05	8.23362e-05	0	0	0	0	0	3.04999e-05	0	0	0	0	0	0	0	0	0	0	7.02198e-05	2.79181e-05	0	0
k__Bacteria;p__Firmicutes;c__Clostridia;o__Clostridiales;f__[Tissierellaceae];g__Peptoniphilus	0.0102203	0.0120909	0.0356305	0.0405917	0.0569826	0.0632648	0.0170629	0.0173388	0.044356	0.0442248	0.065055	0.0526532	0.011238	0.0149874	0.0635367	0.0685051	0.0692308	0.0697536	0.0142345	0.0287425	0.0439927	0.0409001	0.0709413	0.0728661
k__Bacteria;p__Firmicutes;c__Clostridia;o__Clostridiales;f__[Tissierellaceae];g__Sedimentibacter	0	0	0	0	0	0	0	0	0	0	0	0	0	0	0	0	0	0	0	0	3.51099e-05	0	0	0
k__Bacteria;p__Firmicutes;c__Clostridia;o__Clostridiales;f__[Tissierellaceae];g__Sporanaerobacter	0	0	0	0	0	0	0	0	0	0	0	0	0	0	0	0	0	0.000296824	0	0	0	0	0	4.14955e-05
k__Bacteria;p__Firmicutes;c__Clostridia;o__Clostridiales;f__[Tissierellaceae];g__Tepidimicrobium	0	0	0	0	0	0	0	0	0	0	0	0	0	0	0	0	0	0	0	0	0	0	0	0
k__Bacteria;p__Firmicutes;c__Clostridia;o__Clostridiales;f__[Tissierellaceae];g__Tissierella_Soehngenia	0	0	0	0	4.00721e-05	0	0	0	6.98519e-05	0	0	0.000102638	0	0	0	0	0	0	0	0	0	0	4.60957e-05	8.2991e-05
k__Bacteria;p__Firmicutes;c__Clostridia;o__Clostridiales;f__[Tissierellaceae];g__WAL_1855D	0	6.44849e-05	0.0049324	0.00581842	0.00352635	0.00350123	0	0	0.00461023	0.00469698	0.00432317	0.00273701	0	0	0.0105894	0.0129156	0.00106101	0.00445236	0	0	0.00895302	0.00773333	0.0106481	0.0156853
k__Bacteria;p__Firmicutes;c__Clostridia;o__Clostridiales;f__[Tissierellaceae];g__ph2	0	0	0	0	0	0	0	0	6.98519e-05	3.04999e-05	0	0	0	0	0	0	0	0	0	0	3.51099e-05	2.79181e-05	0	4.14955e-05
k__Bacteria;p__Firmicutes;c__Clostridia;o__Halanaerobiales;f__Halanaerobiaceae;g__	0	0	0	0	0	0	0	0	0	0	0	0	0	0	0.000187424	0	0	0	0	0	0	0	0	0
k__Bacteria;p__Firmicutes;c__Clostridia;o__Halanaerobiales;f__Halanaerobiaceae;g__Halanaerobium	0	0	0	0	0	0	0	0	0	0	0	0	0	0	0	0	0.000265252	0	0	0	0	0	0	0
k__Bacteria;p__Firmicutes;c__Clostridia;o__Halanaerobiales;f__Halobacteroidaceae;g__	0	0	0	0	0	0	0	0	0	0	0	0	0	0	0	0	0	0	0	0	0	0	0	0
k__Bacteria;p__Firmicutes;c__Clostridia;o__Halanaerobiales;f__Halobacteroidaceae;g__Halanaerobacter	0	0	0	0	4.00721e-05	0	0	0	0	0	0	0	0	0	0	0	0	0	0	0	0	0	0	0
k__Bacteria;p__Firmicutes;c__Clostridia;o__MBA08;f__;g__	0	3.22425e-05	0	0	0	3.46656e-05	7.41867e-05	5.91769e-05	0	0	0	3.42126e-05	0	0	0	0	0	0	0.000139554	6.80295e-05	0	0	0	0
k__Bacteria;p__Firmicutes;c__Clostridia;o__Natranaerobiales;f__;g__	0	0	0	0	8.01443e-05	6.93313e-05	0	2.95884e-05	0	0	0	0	0	0	0	8.72676e-05	0	0	9.30362e-05	3.40148e-05	0	0	0	4.14955e-05
k__Bacteria;p__Firmicutes;c__Clostridia;o__Natranaerobiales;f__Anaerobrancaceae;g__	0	0	0	0	0	0	3.70934e-05	0	0	0	0	0	0	0	0	0	0	0	0	0	0	0	0	0
k__Bacteria;p__Firmicutes;c__Clostridia;o__Natranaerobiales;f__Anaerobrancaceae;g__Dethiobacter	0	0	0	0	0	3.46656e-05	0	0	0	0	0	0	0	0	0	0	0	0	0	0	0	0	0	0
k__Bacteria;p__Firmicutes;c__Clostridia;o__Natranaerobiales;f__Contubernalisaceae;g__CandidatusContubernalis	0	0	0	0	0	0	0	0	0	0	0	0	0	0	9.37119e-05	0	0	0	0	0	0	0	0	0
k__Bacteria;p__Firmicutes;c__Clostridia;o__Natranaerobiales;f__ML1228J-1;g__	0	0	0	0	0	3.46656e-05	0	0	0	0	0	0	0	0	9.37119e-05	0	0	0	0	0	0	2.79181e-05	0	0
k__Bacteria;p__Firmicutes;c__Clostridia;o__OPB54;f__;g__	0	0	3.44923e-05	2.74454e-05	0	0	0	0	0	0	3.45853e-05	0	0	0	0	0	0	0	4.65181e-05	0	7.02198e-05	0	0	0
k__Bacteria;p__Firmicutes;c__Clostridia;o__SHA-98;f__;g__	0	0	0	0	0	3.46656e-05	0	0	0	0	0	0	0	0	0	0	0	0	4.65181e-05	0	0	0	0	0
k__Bacteria;p__Firmicutes;c__Clostridia;o__Thermoanaerobacterales;f__;g__	3.97678e-05	0	0	5.48908e-05	0	0	0	0	0.000139704	3.04999e-05	0	3.42126e-05	0	0	9.37119e-05	0	0	0	0	0	3.51099e-05	0	0	4.14955e-05
k__Bacteria;p__Firmicutes;c__Clostridia;o__Thermoanaerobacterales;f__Thermoanaerobacteraceae;g__	0	0	0	0	0	0	0	0	0	0	0	0	0	0	9.37119e-05	0	0	0	0	0	0	0	4.60957e-05	0
k__Bacteria;p__Firmicutes;c__Clostridia;o__Thermoanaerobacterales;f__Thermoanaerobacteraceae;g__Caldanaerobacter	0	0	0	0	0	0	0	0	0	0	0	0	0	0	0	0	0	0	0	0	0	0	0	0
k__Bacteria;p__Firmicutes;c__Clostridia;o__Thermoanaerobacterales;f__Thermoanaerobacteraceae;g__Thermacetogenium	0	0	0	0	0	0	3.70934e-05	0	0	0	0	0	0	0	0	0	0	0	0	0	0	0	0	0
k__Bacteria;p__Firmicutes;c__Clostridia;o__Thermoanaerobacterales;f__Thermoanaerobacteraceae;g__Thermoanaerobacter	0	0	0	0	4.00721e-05	0	0	0	0	0	3.45853e-05	0	0	0	0	0	0	0	0	0	0	0	0	0
k__Bacteria;p__Firmicutes;c__Clostridia;o__Thermoanaerobacterales;f__ThermoanaerobacteralesFamilyIII.IncertaeSedis;g__	0	0	0	0	0	0	3.70934e-05	0	0	0	0	0	0	0	0	0	0	0	0	0	0	0	0	0
k__Bacteria;p__Firmicutes;c__Clostridia;o__Thermoanaerobacterales;f__Thermodesulfobiaceae;g__	0	0	0	0	0	0	0	0	0	0	0	0	0	0	0	0	0	0	0	0	0	0	0	0
k__Bacteria;p__Firmicutes;c__Erysipelotrichi;o__Erysipelotrichales;f__Erysipelotrichaceae;g__	0	0	6.89845e-05	0	0	0.000103997	0	2.95884e-05	0	6.09998e-05	0	0	0	0.000377834	9.37119e-05	0	0	0.000296824	0	0	0	0	0	0
k__Bacteria;p__Firmicutes;c__Erysipelotrichi;o__Erysipelotrichales;f__Erysipelotrichaceae;g__Bulleidia	3.97678e-05	3.22425e-05	0	0	0	0	0	0	0	0	0	0	0	0	0	0	0	0	0	0	0	0	0	0
k__Bacteria;p__Firmicutes;c__Erysipelotrichi;o__Erysipelotrichales;f__Erysipelotrichaceae;g__Catenibacterium	0	0	0	0	0	0	0	0	0	0	0	0	0	0	0	0	0	0	0	0	0	0	0	0
k__Bacteria;p__Firmicutes;c__Erysipelotrichi;o__Erysipelotrichales;f__Erysipelotrichaceae;g__Coprobacillus	0	0	3.44923e-05	0	4.00721e-05	0	0	0	0	0	0	0	0	0	0	0	0	0	0	0	3.51099e-05	0	0	0
k__Bacteria;p__Firmicutes;c__Erysipelotrichi;o__Erysipelotrichales;f__Erysipelotrichaceae;g__Erysipelothrix	0	0	0	0	0	0	0	0	0	0	3.45853e-05	0	0	0	0	0	0	0	0	0	0	0	0	0
k__Bacteria;p__Firmicutes;c__Erysipelotrichi;o__Erysipelotrichales;f__Erysipelotrichaceae;g__Holdemania	0	0	0	0	0	0	0	0	0	0	0	0	0	0	0	0	0	0	0	0	0	0	0	0
k__Bacteria;p__Firmicutes;c__Erysipelotrichi;o__Erysipelotrichales;f__Erysipelotrichaceae;g__PSB-M-3	0	0	0	0	0	0	0	2.95884e-05	6.98519e-05	0	0	0	0	0	0	0	0.000265252	0	0	0	0	0	0	0
k__Bacteria;p__Firmicutes;c__Erysipelotrichi;o__Erysipelotrichales;f__Erysipelotrichaceae;g__RFN20	0	0	0	0	0	0	3.70934e-05	0	0	0	0	0	0.000181258	0	0	0	0.000265252	0	0	0	0	0	0	0
k__Bacteria;p__Firmicutes;c__Erysipelotrichi;o__Erysipelotrichales;f__Erysipelotrichaceae;g__[Eubacterium]	0	3.22425e-05	0	0	0	0	0	0	0	6.09998e-05	0	0	0	0	0	0	0	0	0	0	0	0	0	0
k__Bacteria;p__Firmicutes;c__Erysipelotrichi;o__Erysipelotrichales;f__Erysipelotrichaceae;g__cc_115	0	0	0	0	0	0	0	0	0	0	0	0	0	0	0	0	0	0	0	0	0	0	0	0
k__Bacteria;p__Firmicutes;c__Erysipelotrichi;o__Erysipelotrichales;f__Erysipelotrichaceae;g__p-75-a5	0	0	0	0	0	0	0	0	0	3.04999e-05	0	0	0	0	0	0	0	0	0	0	0	0	0	0
k__Bacteria;p__Firmicutes;c__OPB54;o__;f__;g__	3.97678e-05	3.22425e-05	0	0	0	3.46656e-05	0	0	0	0	0	0	0	0	0	0	0	0	0	0	3.51099e-05	0	0	0
k__Bacteria;p__Fusobacteria;c__Fusobacteriia;o__Fusobacteriales;f__Fusobacteriaceae;g__Cetobacterium	3.97678e-05	0	0	0	0	0	0	0	0	0	0	0	0	0	0	0	0	0	0	0	0	0	0	0
k__Bacteria;p__Fusobacteria;c__Fusobacteriia;o__Fusobacteriales;f__Fusobacteriaceae;g__Fusobacterium	0.000278374	0.000612607	0.00148317	0.00159183	0.000520938	0.000173328	7.41867e-05	0	0.00125733	0.00210449	0	3.42126e-05	0.0021751	0	0.00112454	0.0032289	0	0	0	0.000204089	0.00351099	0.00164717	0	0
k__Bacteria;p__Fusobacteria;c__Fusobacteriia;o__Fusobacteriales;f__Leptotrichiaceae;g__	0	0	0	0	0	0	0	0	0	0	0	0	0	0	0	0	0	0	0	0	0	0	0	0
k__Bacteria;p__Fusobacteria;c__Fusobacteriia;o__Fusobacteriales;f__Leptotrichiaceae;g__Leptotrichia	7.95355e-05	0.00125746	0.00075883	0.0012076	0	0.000173328	3.70934e-05	5.91769e-05	0.000977927	0.000701498	0	3.42126e-05	0.00108755	0	0.0015931	8.72676e-05	0.00132626	0	9.30362e-05	0.000170074	0.00221192	0.00134007	0	0.000207477
k__Bacteria;p__Fusobacteria;c__Fusobacteriia;o__Fusobacteriales;f__Leptotrichiaceae;g__Sneathia	0	0	0	0	0	0	0	0	0	0	0	0	0	0	0	0.000523606	0	0	0	0	0	0	0	0
k__Bacteria;p__GN02;c__3BR-5F;o__;f__;g__	0	0	0	0	0	0	0	0	0	0	0	0	0	0	0	0	0.000265252	0	0	0	0	0	0	0
k__Bacteria;p__GN04;c__;o__;f__;g__	0	0	0	0	0	0	0	0	0	0	0	0	0	0	0	0	0	0	0	0	0	0	0	0
k__Bacteria;p__GOUTA4;c__;o__;f__;g__	0	0	0	0	0	0	0	0	0	0	0	6.84252e-05	0	0	0	8.72676e-05	0	0	0	0	0	0	0	0
k__Bacteria;p__Gemmatimonadetes;c__Gemm-1;o__;f__;g__	0	0	0	0	0	0	0	0	0	3.04999e-05	3.45853e-05	0	0	0	0	0	0	0	0	0	3.51099e-05	0	0	0
k__Bacteria;p__Gemmatimonadetes;c__Gemm-2;o__;f__;g__	0	0	3.44923e-05	2.74454e-05	0	0	0	0	6.98519e-05	3.04999e-05	0	3.42126e-05	0	0	0	0.000174535	0	0	0	0	7.02198e-05	2.79181e-05	0	0
k__Bacteria;p__Gemmatimonadetes;c__Gemm-3;o__;f__;g__	0	0	0	0	0	0	0	2.95884e-05	0	0	3.45853e-05	0	0	0	0	8.72676e-05	0	0	0	0	0	0	0	4.14955e-05
k__Bacteria;p__Gemmatimonadetes;c__Gemm-4;o__;f__;g__	0	0	0	0	0	0	0	0	0	3.04999e-05	0	0	0	0	0	0	0	0	0	0	0	0	0	0
k__Bacteria;p__Gemmatimonadetes;c__Gemm-5;o__;f__;g__	0	3.22425e-05	0	0	0	0	0	0	0	0	0	0	0	0	0	0	0	0	0	0	0	0	0	0
k__Bacteria;p__Gemmatimonadetes;c__Gemmatimonadetes;o__;f__;g__	0	0	0	0	0	0	3.70934e-05	0	0	0	0	0	0	0	0	0	0	0	0	0	0	0	0	0
k__Bacteria;p__Gemmatimonadetes;c__Gemmatimonadetes;o__Gemmatimonadales;f__Gemmatimonadaceae;g__Gemmatimonas	0	0	0	0	0	0	0	0	0	0	0	0	0	0	0	0	0	0	0	0	0	0	0	0
k__Bacteria;p__Gemmatimonadetes;c__Gemmatimonadetes;o__KD8-87;f__;g__	0	0	0	0	0	0	0	0	0	0	0	0	0	0	0	0	0	0	0	0	0	0	0	0
k__Bacteria;p__Gemmatimonadetes;c__JL-ETNP-Z39;o__;f__;g__	0	3.22425e-05	0	0	0	0	0	0	0	0	0	0	0	0	0	0	0	0	0	0	0	0	0	0
k__Bacteria;p__Lentisphaerae;c__[Lentisphaeria];o__Victivallales;f__Victivallaceae;g__	0	0	0	0	0	0	0	0	0	0	0	0	0	0	0	0	0	0	0	0	0	0	0	0
k__Bacteria;p__MVP-21;c__;o__;f__;g__	0	6.44849e-05	0	0	0	0	0	0	0	0	0	0	0	0	0	0	0	0	0	0	0	0	0	0
k__Bacteria;p__Nitrospirae;c__Nitrospira;o__Nitrospirales;f__Nitrospiraceae;g__Nitrospira	0	0	0	0	0	0	0	2.95884e-05	0	0	0	0	0	0	0	0	0	0	0	0	0	0	0	0
k__Bacteria;p__Nitrospirae;c__Nitrospira;o__Nitrospirales;f__[Thermodesulfovibrionaceae];g__DCE29	0	0	3.44923e-05	0	0	0	0	0	0	0	0	0	0	0	0	0	0	0	0	0	0	0	0	0
k__Bacteria;p__Nitrospirae;c__Nitrospira;o__Nitrospirales;f__[Thermodesulfovibrionaceae];g__GOUTA19	0	0	0	0	0	0	0	0	0	0	0	0	0	0	0	0	0	0	0	0	0	0	0	0
k__Bacteria;p__OD1;c__;o__;f__;g__	0	0	0	0	0	0	0	0	0	0	0	0	0	0	0	0	0	0	4.65181e-05	0	0	0	0	0
k__Bacteria;p__OD1;c__SM2F11;o__;f__;g__	0	0	0	0	0	0.000103997	0	0	0	0	0	0	0	0	0	0	0	0	0	0	0	0	0	0
k__Bacteria;p__OD1;c__ZB2;o__;f__;g__	0	0	0	0	0	0	0	0	0	0	0	0	0	0	0	0	0	0	0	0	0	0	0	8.2991e-05
k__Bacteria;p__OP1;c__KB1;o__;f__;g__	0	0	0	0	0	0	0	0	0	0	0	0	0	0	0	0	0	0	0	0	0	0	0	0
k__Bacteria;p__OP1;c__[Acetothermia];o__[Acetothermales];f__;g__	0	0	0	0	0	0	0	0	0	0	0	0	0	0	0	0	0	0	0	0	0	0	0	0
k__Bacteria;p__OP11;c__WCHB1-64;o__;f__;g__	0	0	0	0	0	3.46656e-05	0	0	0	0	0	0	0	0	0	0	0	0	0	0	0	0	0	0
k__Bacteria;p__OP9;c__JS1;o__SB-45;f__;g__	0	0	0	0	0	0	3.70934e-05	0	0	0	0	0	0	0	0	0	0	0	0	0	0	0	0	0
k__Bacteria;p__OP9;c__OPB46;o__OPB72;f__TIBD11;g__	0	0	3.44923e-05	0	0	0	0	0	0	0	0	0	0	0	9.37119e-05	0	0	0	4.65181e-05	0	0	0	0	0
k__Bacteria;p__Planctomycetes;c__OM190;o__agg27;f__;g__	0	0	0	0	0	0	0	0	0	0	0	0	0	0	0	0	0	0	0	0	0	0	0	0
k__Bacteria;p__Proteobacteria;c__;o__;f__;g__	0	0	0	0	0	0	0	0	0	0	0	0	0	0	0	0	0	0	0	0	0	0	0	0
k__Bacteria;p__Proteobacteria;c__Alphaproteobacteria;o__;f__;g__	0	3.22425e-05	0	0	0	0	3.70934e-05	0	6.98519e-05	0	0	0	0	0	0	8.72676e-05	0.00159151	0	0	3.40148e-05	0	0	0	4.14955e-05
k__Bacteria;p__Proteobacteria;c__Alphaproteobacteria;o__BD7-3;f__;g__	0	0	0	0	0	0	0	0	0	0	0	0	0	0	0	0	0	0	0	0	0	0	0	0
k__Bacteria;p__Proteobacteria;c__Alphaproteobacteria;o__Caulobacterales;f__;g__	0	0	0	0	0	0	0	0	0	0	0	0	0	0	9.37119e-05	0	0	0	0	0	0	0	0	0
k__Bacteria;p__Proteobacteria;c__Alphaproteobacteria;o__Caulobacterales;f__Caulobacteraceae;g__	0	0	0	0	0	0	0	0	0	0	0	0	0	0	0	0.000261803	0	0	0	0	0	0	0	0
k__Bacteria;p__Proteobacteria;c__Alphaproteobacteria;o__Caulobacterales;f__Caulobacteraceae;g__Asticcacaulis	0	0	0	0	0	0	0	0	0	0	0	0	0	0	0	0	0	0	0	0	0	0	4.60957e-05	0
k__Bacteria;p__Proteobacteria;c__Alphaproteobacteria;o__Caulobacterales;f__Caulobacteraceae;g__Brevundimonas	0	0	0	0	0	0	0	0	0	0	0	0	0	0	0	0	0	0	0	0	0	0	0	0
k__Bacteria;p__Proteobacteria;c__Alphaproteobacteria;o__Caulobacterales;f__Caulobacteraceae;g__Mycoplana	0	0	0	0	0	0	0	0	0	0	0	0	0	0	0	0	0	0	0	0	0	0	0	0
k__Bacteria;p__Proteobacteria;c__Alphaproteobacteria;o__Caulobacterales;f__Caulobacteraceae;g__Phenylobacterium	0.000119303	6.44849e-05	6.89845e-05	0	0	0	0.00011128	2.95884e-05	0	0	0	0	0	0	0	0	0	0	0	0	0	0	0	0
k__Bacteria;p__Proteobacteria;c__Alphaproteobacteria;o__Ellin329;f__;g__	0	0	0	5.48908e-05	0	0	0	0	0	0	0	0	0	0	0	0	0	0	0	0	0	0	0	0
k__Bacteria;p__Proteobacteria;c__Alphaproteobacteria;o__Kiloniellales;f__;g__	0	0	0	0	0	0	0	0	0	0	0	0	0	0	0	0	0	0	0	0	0	0	0	0
k__Bacteria;p__Proteobacteria;c__Alphaproteobacteria;o__Rhizobiales;f__;g__	7.95355e-05	9.67274e-05	0	0	4.00721e-05	0	7.41867e-05	8.87653e-05	6.98519e-05	0	0	0	0	0	0.000187424	0	0.000265252	0.0011873	0	3.40148e-05	0	0	4.60957e-05	0.000124486
k__Bacteria;p__Proteobacteria;c__Alphaproteobacteria;o__Rhizobiales;f__Aurantimonadaceae;g__	0	0	0	0	0	0	0	0	0	0	0	0	0	0	0	0	0	0	0	0	0	0	0	0
k__Bacteria;p__Proteobacteria;c__Alphaproteobacteria;o__Rhizobiales;f__Aurantimonadaceae;g__Fulvimarina	0	0	0	0	0	0	0	0	0	0	0	0	0	0	0	0	0	0	0	0	0	0	0	0
k__Bacteria;p__Proteobacteria;c__Alphaproteobacteria;o__Rhizobiales;f__Aurantimonadaceae;g__Martelella	0	0	0	0	0	0	0	0	0	0	0	0	0	0	0	0	0	0	0	0	0	0	0	0
k__Bacteria;p__Proteobacteria;c__Alphaproteobacteria;o__Rhizobiales;f__Bartonellaceae;g__	0.000119303	0.000290182	0	0	0.000120216	6.93313e-05	0	0	0	0	0	0	0	0.000755668	0	0	0	0	9.30362e-05	0	0	0	0	8.2991e-05
k__Bacteria;p__Proteobacteria;c__Alphaproteobacteria;o__Rhizobiales;f__Beijerinckiaceae;g__	0	0	0	0	0	0	0	0	0	0	0	0	0	0	0	0	0	0	0	0	0	0	0	0
k__Bacteria;p__Proteobacteria;c__Alphaproteobacteria;o__Rhizobiales;f__Beijerinckiaceae;g__Chelatococcus	0	0	0	0	0	0	0	0	0	0	0	0	0	0	0	0	0	0	0	0	0	0	0	0
k__Bacteria;p__Proteobacteria;c__Alphaproteobacteria;o__Rhizobiales;f__Bradyrhizobiaceae;g__	0.000119303	9.67274e-05	0.000241446	0.000109782	0	0	0.000185467	8.87653e-05	0	0	0	0	0	0	0	0	0.000530504	0	4.65181e-05	0.000102044	0	0	9.21914e-05	0
k__Bacteria;p__Proteobacteria;c__Alphaproteobacteria;o__Rhizobiales;f__Bradyrhizobiaceae;g__Afipia	0	0	0	0	0	0	0	0	0	0	0	0	0	0	0	0	0.000265252	0	0	0	0	0	0	0
k__Bacteria;p__Proteobacteria;c__Alphaproteobacteria;o__Rhizobiales;f__Bradyrhizobiaceae;g__Bosea	0.000119303	3.22425e-05	0	5.48908e-05	0	6.93313e-05	0	5.91769e-05	0	0	0	0	0	0	0	0	0.000265252	0	0	0	0	0	0	0
k__Bacteria;p__Proteobacteria;c__Alphaproteobacteria;o__Rhizobiales;f__Bradyrhizobiaceae;g__Bradyrhizobium	0	0.00012897	3.44923e-05	8.23362e-05	8.01443e-05	0	3.70934e-05	0.000236707	0	0	0	0	0	0	0	0	0.000265252	0	4.65181e-05	0.000136059	0	0	0	0
k__Bacteria;p__Proteobacteria;c__Alphaproteobacteria;o__Rhizobiales;f__Brucellaceae;g__	0	0	0	0	0	0	0	0	0	0	0	0	0	0	9.37119e-05	0	0	0	0	0	0	0	0	0
k__Bacteria;p__Proteobacteria;c__Alphaproteobacteria;o__Rhizobiales;f__Brucellaceae;g__Ochrobactrum	0	0.00012897	3.44923e-05	0.000109782	4.00721e-05	0.000311991	0	0	0	0	0	0	0	0.000629723	0	0	0	0	0	0	0	0	0	4.14955e-05
k__Bacteria;p__Proteobacteria;c__Alphaproteobacteria;o__Rhizobiales;f__Brucellaceae;g__Pseudochrobactrum	7.95355e-05	0	0	0	0	0	0	0	0	0	0	0	0	0	0.000374848	0	0	0	0	0	0	0	0	0
k__Bacteria;p__Proteobacteria;c__Alphaproteobacteria;o__Rhizobiales;f__Hyphomicrobiaceae;g__	0	0.000161212	0.000103477	0.000109782	4.00721e-05	0	0.000148373	0.000207119	0	0	0	0	0	0	0	0	0	0	0.000139554	0.000204089	0	0	0	0
k__Bacteria;p__Proteobacteria;c__Alphaproteobacteria;o__Rhizobiales;f__Hyphomicrobiaceae;g__Devosia	0	0	0	0	0	0	0	0	0	0	0	0	0	0	0	0	0	0	0	0	0	2.79181e-05	0	0
k__Bacteria;p__Proteobacteria;c__Alphaproteobacteria;o__Rhizobiales;f__Hyphomicrobiaceae;g__Hyphomicrobium	0.0013521	0.00170885	3.44923e-05	0	0.000641154	0.000103997	0	2.95884e-05	0	0	0	0	0	0	0	0	0	0	0	3.40148e-05	0	0	0	0
k__Bacteria;p__Proteobacteria;c__Alphaproteobacteria;o__Rhizobiales;f__Hyphomicrobiaceae;g__Rhodoplanes	0	0	0	2.74454e-05	0	0	3.70934e-05	0	0	0	0	0	0	0.000377834	0	0	0	0	4.65181e-05	0	0	0	0	0
k__Bacteria;p__Proteobacteria;c__Alphaproteobacteria;o__Rhizobiales;f__Methylobacteriaceae;g__	0.000198839	0	0	2.74454e-05	8.01443e-05	3.46656e-05	7.41867e-05	5.91769e-05	0	0	0	0	0	0	0	0	0	0	0	0.000238103	0	0	0	0
k__Bacteria;p__Proteobacteria;c__Alphaproteobacteria;o__Rhizobiales;f__Methylobacteriaceae;g__Methylobacterium	0.000278374	9.67274e-05	0.000241446	0.000137227	0	0	3.70934e-05	0	0	3.04999e-05	0	0	0	0	0	8.72676e-05	0	0	0	0.000204089	7.02198e-05	0	0	0
k__Bacteria;p__Proteobacteria;c__Alphaproteobacteria;o__Rhizobiales;f__Methylocystaceae;g__	0	3.22425e-05	0	0	0	0	0	0	0	0	0	0	0	0	0	0	0	0	0	0	0	0	4.60957e-05	0
k__Bacteria;p__Proteobacteria;c__Alphaproteobacteria;o__Rhizobiales;f__Methylocystaceae;g__Methylopila	0	0	0	0	0	0	0	0	0	0	0	0	0	0	0	0	0	0	0	0	0	0	0	0
k__Bacteria;p__Proteobacteria;c__Alphaproteobacteria;o__Rhizobiales;f__Phyllobacteriaceae;g__	0	0	0	2.74454e-05	0	3.46656e-05	3.70934e-05	0	0	0	0	0	0	0	0	0	0	0	0	0	0	0	0	0
k__Bacteria;p__Proteobacteria;c__Alphaproteobacteria;o__Rhizobiales;f__Phyllobacteriaceae;g__Mesorhizobium	0	3.22425e-05	0	0	0	0	0	0	0	0	0	0	0	0	0	0	0	0	0	0	0	0	0	0
k__Bacteria;p__Proteobacteria;c__Alphaproteobacteria;o__Rhizobiales;f__Rhizobiaceae;g__	0	0	3.44923e-05	0	0	0	0	0	0	0	0	0	0	0	0	0	0	0	0	0	0	0	0	4.14955e-05
k__Bacteria;p__Proteobacteria;c__Alphaproteobacteria;o__Rhizobiales;f__Rhizobiaceae;g__Agrobacterium	3.97678e-05	0	0	0	0	0	0	0	0	3.04999e-05	0	0	0	0	0.000562272	0	0	0	0	0	0	0	0	8.2991e-05
k__Bacteria;p__Proteobacteria;c__Alphaproteobacteria;o__Rhizobiales;f__Rhizobiaceae;g__Rhizobium	0	0	0	0	8.01443e-05	0	0	0	0	0	0	0	0	0	0	0	0	0	0	0	0	0	0	0
k__Bacteria;p__Proteobacteria;c__Alphaproteobacteria;o__Rhizobiales;f__Rhodobiaceae;g__	0	0	0	0	0	0	0	0	0	0	0	0	0	0	0	0	0	0	0	0	0	0	0	0
k__Bacteria;p__Proteobacteria;c__Alphaproteobacteria;o__Rhizobiales;f__Xanthobacteraceae;g__	0	0	0	0	0	0	0	0	0	0	0	0	0.000725032	0	0	0	0	0	0	0	0	0	0	0
k__Bacteria;p__Proteobacteria;c__Alphaproteobacteria;o__Rhodobacterales;f__Hyphomonadaceae;g__	0	0	0	0	0	0	0	0	0	0	0	0	0	0	0	0	0	0	0	0	0	0	0	0
k__Bacteria;p__Proteobacteria;c__Alphaproteobacteria;o__Rhodobacterales;f__Rhodobacteraceae;g__	0	0	0	0	8.01443e-05	0	0	0	0	3.04999e-05	0	0	0	0	9.37119e-05	0	0	0	0	0	0	0	0.000138287	0
k__Bacteria;p__Proteobacteria;c__Alphaproteobacteria;o__Rhodobacterales;f__Rhodobacteraceae;g__Paracoccus	0	3.22425e-05	0	0	0	0	0	0	0	0	0	0	0	0	0	0	0	0	0	0	0	0	0	0
k__Bacteria;p__Proteobacteria;c__Alphaproteobacteria;o__Rhodobacterales;f__Rhodobacteraceae;g__Rhodobacter	0	0	0	0	0	0	3.70934e-05	2.95884e-05	0	0	0	0	0	0	0	0	0	0	0	0	0	0	0	0
k__Bacteria;p__Proteobacteria;c__Alphaproteobacteria;o__Rhodobacterales;f__Rhodobacteraceae;g__Rubellimicrobium	0	0.000515879	0	0	0	0	0	0	0	0	0	0	0	0	0	0	0	0	0	0	0	0	4.60957e-05	0
k__Bacteria;p__Proteobacteria;c__Alphaproteobacteria;o__Rhodospirillales;f__;g__	0	0	0	0	0	0	0	0	0	0	0	3.42126e-05	0	0	0	0	0	0	0	0	0	0	0	0
k__Bacteria;p__Proteobacteria;c__Alphaproteobacteria;o__Rhodospirillales;f__Acetobacteraceae;g__	3.97678e-05	0.000580364	0	0	0	0	0	0	0	0	0	0	0	0	9.37119e-05	0	0	0.000593648	0	0	0	0	0	0
k__Bacteria;p__Proteobacteria;c__Alphaproteobacteria;o__Rhodospirillales;f__Acetobacteraceae;g__Roseococcus	0	9.67274e-05	0	0	0	0	0	0	0	0	0	0	0	0	0	0	0	0	0	0	0	0	0	0
k__Bacteria;p__Proteobacteria;c__Alphaproteobacteria;o__Rhodospirillales;f__Acetobacteraceae;g__Roseomonas	0.000238607	0	0	0	0	0	0	0	0	0	0	0	0.00090629	0	9.37119e-05	0	0	0	9.30362e-05	0	0	0	0	0
k__Bacteria;p__Proteobacteria;c__Alphaproteobacteria;o__Rhodospirillales;f__Rhodospirillaceae;g__	7.95355e-05	3.22425e-05	0	0	0.000120216	0	3.70934e-05	0	0	0	0	0	0	0	0	0	0.000265252	0.000296824	0	0	0	0	0	0
k__Bacteria;p__Proteobacteria;c__Alphaproteobacteria;o__Rhodospirillales;f__Rhodospirillaceae;g__Inquilinus	0	0	0	0	0	0	0	0	0	0	0	0	0	0	0	0	0	0	0	0	0	0	0	0
k__Bacteria;p__Proteobacteria;c__Alphaproteobacteria;o__Rhodospirillales;f__Rhodospirillaceae;g__Skermanella	0	9.67274e-05	0	0	0	0	0	0	0	0	0	0	0	0	0	0	0	0	0	0	0	0	0	0
k__Bacteria;p__Proteobacteria;c__Alphaproteobacteria;o__Rickettsiales;f__;g__	0	0	0	0	0	0	0.00011128	2.95884e-05	0	0	0	0	0	0	0	0	0	0.000296824	4.65181e-05	3.40148e-05	0	0	0	0
k__Bacteria;p__Proteobacteria;c__Alphaproteobacteria;o__Rickettsiales;f__Pelagibacteraceae;g__	0	0	0	0	0	0	0	0	0	0	0	0	0	0	0	0	0	0	0	0	0	0	0	0
k__Bacteria;p__Proteobacteria;c__Alphaproteobacteria;o__Rickettsiales;f__Rickettsiaceae;g__	0	0	0	0	0	0	0	0	0	0	0	0	0	0	0	0	0	0	0	0	0	0	4.60957e-05	0
k__Bacteria;p__Proteobacteria;c__Alphaproteobacteria;o__Rickettsiales;f__mitochondria;g__	0	0	0	0	0	0	0	0	0	0	0	0	0	0	0	0	0	0	0	0	0	0	0	0
k__Bacteria;p__Proteobacteria;c__Alphaproteobacteria;o__Sphingomonadales;f__;g__	0.000119303	0	0	2.74454e-05	4.00721e-05	0	0	0	0	0	0	0	0	0	0	0	0	0	0	0	0	2.79181e-05	4.60957e-05	0
k__Bacteria;p__Proteobacteria;c__Alphaproteobacteria;o__Sphingomonadales;f__Erythrobacteraceae;g__	0	0.000225697	0	0	0	3.46656e-05	0	0	0	0	0	0	0	0	0	0	0	0	0	0	0	0	0	0
k__Bacteria;p__Proteobacteria;c__Alphaproteobacteria;o__Sphingomonadales;f__Sphingomonadaceae;g__	7.95355e-05	0.000193455	0	0	0.000280505	3.46656e-05	0	5.91769e-05	0	0	0	0	0.000362516	0	0.000281136	0	0	0	0	0.000102044	0	0	0	4.14955e-05
k__Bacteria;p__Proteobacteria;c__Alphaproteobacteria;o__Sphingomonadales;f__Sphingomonadaceae;g__Blastomonas	0	0	0	0	0	0	0	0	0	0	0	0	0	0	0	0	0	0	0	0	0	0	0	0
k__Bacteria;p__Proteobacteria;c__Alphaproteobacteria;o__Sphingomonadales;f__Sphingomonadaceae;g__Kaistobacter	0	0.00025794	0	0	0	0	0	0	0	0	0	0	0	0.00100756	0	0	0	0	0	0	0	0	0	0
k__Bacteria;p__Proteobacteria;c__Alphaproteobacteria;o__Sphingomonadales;f__Sphingomonadaceae;g__Novosphingobium	0	3.22425e-05	0	0	8.01443e-05	0	3.70934e-05	5.91769e-05	6.98519e-05	6.09998e-05	0	0	0	0	0	0.000349071	0	0	0	0	0	0	0	0
k__Bacteria;p__Proteobacteria;c__Alphaproteobacteria;o__Sphingomonadales;f__Sphingomonadaceae;g__Sphingobium	3.97678e-05	0	0	0	0	0	0	0	0	0	0	0	0	0	0	0	0	0	0	3.40148e-05	0	0	4.60957e-05	0
k__Bacteria;p__Proteobacteria;c__Alphaproteobacteria;o__Sphingomonadales;f__Sphingomonadaceae;g__Sphingomonas	0.000198839	0.000161212	3.44923e-05	2.74454e-05	0.000440793	0	0.000148373	0	6.98519e-05	3.04999e-05	0	0	0	0	0.000374848	0	0	0.00237459	4.65181e-05	0.000340148	0	0	0	0
k__Bacteria;p__Proteobacteria;c__Alphaproteobacteria;o__Sphingomonadales;f__Sphingomonadaceae;g__Sphingopyxis	0	0.000225697	0	0	0	0	3.70934e-05	0	0	0	0	0	0	0	0	0	0	0	0.000186072	0	0	0	0	8.2991e-05
k__Bacteria;p__Proteobacteria;c__Betaproteobacteria;o__;f__;g__	0	0	0	0	0	0	0	0	0	0	0	0	0	0	9.37119e-05	0	0	0	0	0	0	0	0	0
k__Bacteria;p__Proteobacteria;c__Betaproteobacteria;o__A21b;f__UD5;g__	0	0	0	0	0	0	0	0	0	0	0	0	0	0	0	0	0	0	0	0	0	0	0	0
k__Bacteria;p__Proteobacteria;c__Betaproteobacteria;o__Burkholderiales;f__;g__	3.97678e-05	0	0	0	4.00721e-05	0	0	0	0	0	0	0	0	0	0.000281136	0	0	0	0	0	3.51099e-05	0	0	8.2991e-05
k__Bacteria;p__Proteobacteria;c__Betaproteobacteria;o__Burkholderiales;f__Alcaligenaceae;g__	0	0	0	0	0	6.93313e-05	0	0	0	0	0	0	0	0	0	0	0	0	0	0	0	0	0	0
k__Bacteria;p__Proteobacteria;c__Betaproteobacteria;o__Burkholderiales;f__Alcaligenaceae;g__Achromobacter	0	0	0	0	0	0	0	0	0	0	0	0	0	0	0	0	0	0	0	0	0	0	0	0
k__Bacteria;p__Proteobacteria;c__Betaproteobacteria;o__Burkholderiales;f__Alcaligenaceae;g__Sutterella	0.00127257	0.00174109	0.000103477	0.000109782	0	3.46656e-05	0.00255944	0.00248543	0.000209556	0.000152499	0	0	0.00271887	0	0.000562272	0	0	0	0.00176769	0.00163271	0.000456429	0.000195427	0	4.14955e-05
k__Bacteria;p__Proteobacteria;c__Betaproteobacteria;o__Burkholderiales;f__Burkholderiaceae;g__	0	0	0	0	0	0	0	0	0	0	0	0	0	0	0	0	0	0	0	0	0	0	0	0
k__Bacteria;p__Proteobacteria;c__Betaproteobacteria;o__Burkholderiales;f__Burkholderiaceae;g__Burkholderia	0	0	0	0	0	6.93313e-05	0	0	0	0	0	0	0	0	0	0	0	0	0	0	0	0	0	0
k__Bacteria;p__Proteobacteria;c__Betaproteobacteria;o__Burkholderiales;f__Burkholderiaceae;g__Lautropia	3.97678e-05	0	3.44923e-05	0	8.01443e-05	0.000103997	0	2.95884e-05	0	0	3.45853e-05	0.000205276	0	0	0	0	0.00424403	0	9.30362e-05	0	0	0	0.000138287	0.000290468
k__Bacteria;p__Proteobacteria;c__Betaproteobacteria;o__Burkholderiales;f__Burkholderiaceae;g__Salinispora	0	0	0	0	0	0	0	0	0	0	0	0	0	0	0	0	0	0	0	0	0	0	0	0
k__Bacteria;p__Proteobacteria;c__Betaproteobacteria;o__Burkholderiales;f__Comamonadaceae;g__	0.000278374	0.000354667	0	0	0.000601082	3.46656e-05	0.0005564	0.000414238	6.98519e-05	3.04999e-05	3.45853e-05	0	0.000725032	0	0	8.72676e-05	0	0	0.000139554	0.000306133	0	0	4.60957e-05	0.000165982
k__Bacteria;p__Proteobacteria;c__Betaproteobacteria;o__Burkholderiales;f__Comamonadaceae;g__Acidovorax	0	0	0	0	0	0	0	0	0	0	0	0	0	0	0	0	0	0	0	0	0	0	0	0
k__Bacteria;p__Proteobacteria;c__Betaproteobacteria;o__Burkholderiales;f__Comamonadaceae;g__Aquabacterium	0	3.22425e-05	0	0	0	0	0	0	0	0	0	0	0	0	0	0	0	0	0	0	0	0	0	0
k__Bacteria;p__Proteobacteria;c__Betaproteobacteria;o__Burkholderiales;f__Comamonadaceae;g__Azohydromonas	0	0	0	0	0	0	0	0	0	0	0	0	0	0	0	0	0	0	0	0	0	0	0	0
k__Bacteria;p__Proteobacteria;c__Betaproteobacteria;o__Burkholderiales;f__Comamonadaceae;g__Comamonas	0	0	3.44923e-05	2.74454e-05	0	6.93313e-05	0	0	6.98519e-05	0	0	0	0	0	9.37119e-05	0.000174535	0	0.000296824	0	3.40148e-05	3.51099e-05	0	0	0
k__Bacteria;p__Proteobacteria;c__Betaproteobacteria;o__Burkholderiales;f__Comamonadaceae;g__Curvibacter	0	0	0	0	0	0	0	0	0	0	0	0	0	0	0	0	0	0	0	0	0	0	0	0
k__Bacteria;p__Proteobacteria;c__Betaproteobacteria;o__Burkholderiales;f__Comamonadaceae;g__Delftia	0	0	0	0	0	0	0	0	0	0	0	0	0	0	0	0	0	0	0	0	0	0	0	0
k__Bacteria;p__Proteobacteria;c__Betaproteobacteria;o__Burkholderiales;f__Comamonadaceae;g__Hydrogenophaga	0	0	0	0	4.00721e-05	0	0	0	0	0	0	0	0	0	0	0.000174535	0	0	0	0	0	0	0	0
k__Bacteria;p__Proteobacteria;c__Betaproteobacteria;o__Burkholderiales;f__Comamonadaceae;g__Hylemonella	0	0	0	0	0	0	0	0	0	0	0	0	0	0	0	0	0	0	0	0	0	0	0	8.2991e-05
k__Bacteria;p__Proteobacteria;c__Betaproteobacteria;o__Burkholderiales;f__Comamonadaceae;g__Leptothrix	0	0	0	0	0	0	0	0	0	0	0	0	0	0	0	0	0	0	0	0	0	0	4.60957e-05	0
k__Bacteria;p__Proteobacteria;c__Betaproteobacteria;o__Burkholderiales;f__Comamonadaceae;g__Limnobacter	0	0	0	0	0	0	0	0	0	0	0	0	0	0	0	0	0	0	0	0	0	0	0	0
k__Bacteria;p__Proteobacteria;c__Betaproteobacteria;o__Burkholderiales;f__Comamonadaceae;g__Limnohabitans	0	0	0	0	4.00721e-05	0.000103997	0	0	0	0	0	0	0	0	0	0	0	0	0	0	0	0	0	0
k__Bacteria;p__Proteobacteria;c__Betaproteobacteria;o__Burkholderiales;f__Comamonadaceae;g__Methylibium	0	0	0	0	4.00721e-05	0	0	0	0	0	0	0	0	0	0	0	0	0	0	0	0	0	0	0
k__Bacteria;p__Proteobacteria;c__Betaproteobacteria;o__Burkholderiales;f__Comamonadaceae;g__Paucibacter	0	0	0	0	0	0	0	0	0	0	0	0	0	0	0	0	0	0	0	0	0	0	0	0
k__Bacteria;p__Proteobacteria;c__Betaproteobacteria;o__Burkholderiales;f__Comamonadaceae;g__Pelomonas	0	0	0	0	0	0	0	0	0	0	0	0	0	0	0	0	0	0	0	0	0	0	0	4.14955e-05
k__Bacteria;p__Proteobacteria;c__Betaproteobacteria;o__Burkholderiales;f__Comamonadaceae;g__Polaromonas	0	0	0	0	8.01443e-05	0	0	0	0	0	0	0	0	0	0	0	0	0	0	0	0	0	0	0
k__Bacteria;p__Proteobacteria;c__Betaproteobacteria;o__Burkholderiales;f__Comamonadaceae;g__RS62	0	0	0	0	0	0	0	0	0	0	0	0	0	0	0	0	0	0	0	0	0	0	0	0
k__Bacteria;p__Proteobacteria;c__Betaproteobacteria;o__Burkholderiales;f__Comamonadaceae;g__Rhodoferax	0	0	0	0	0	0	0	0	0	0	0	0	0	0	0	0	0	0	0	0	0	0	0	4.14955e-05
k__Bacteria;p__Proteobacteria;c__Betaproteobacteria;o__Burkholderiales;f__Comamonadaceae;g__Rubrivivax	0	0	0	0	8.01443e-05	0	0	0	0	0	0	0	0	0	0	0	0	0	0	0	0	0	0	0
k__Bacteria;p__Proteobacteria;c__Betaproteobacteria;o__Burkholderiales;f__Comamonadaceae;g__Schlegelella	0.000596516	0.000709334	0	0	8.01443e-05	0	3.70934e-05	0	0	0	3.45853e-05	0	0	0	0	0	0.000265252	0	0	0	0	0	0	0
k__Bacteria;p__Proteobacteria;c__Betaproteobacteria;o__Burkholderiales;f__Comamonadaceae;g__Simplicispira	0	0	0	0	0	0	0	0	0	0	0	0	0	0	0	0	0	0	0	0	0	0	0	0
k__Bacteria;p__Proteobacteria;c__Betaproteobacteria;o__Burkholderiales;f__Comamonadaceae;g__Variovorax	0	0	0	0	0	0	0	2.95884e-05	0	6.09998e-05	0	0	0	0	0	0	0	0	0	0	0	0	0	0
k__Bacteria;p__Proteobacteria;c__Betaproteobacteria;o__Burkholderiales;f__Oxalobacteraceae;g__	0	0.000225697	6.89845e-05	5.48908e-05	0.000440793	0.000207994	0	0	0	0	0	0	0	0	0	0	0.000265252	0	0.000139554	3.40148e-05	0	0	0	8.2991e-05
k__Bacteria;p__Proteobacteria;c__Betaproteobacteria;o__Burkholderiales;f__Oxalobacteraceae;g__Cupriavidus	0	0	0	0	0	0	0	0	0	0	0	0	0	0	0	0	0	0	0	0	0	0	0	0
k__Bacteria;p__Proteobacteria;c__Betaproteobacteria;o__Burkholderiales;f__Oxalobacteraceae;g__Herminiimonas	0	0	0	0	0	0	0	0	0	0	0	0	0	0	0	0	0	0	0	0	0	0	0	0
k__Bacteria;p__Proteobacteria;c__Betaproteobacteria;o__Burkholderiales;f__Oxalobacteraceae;g__Janthinobacterium	0	0	0	0	4.00721e-05	0	0	0	0	0	0	0	0	0	0	0	0	0	0	0	0	0	4.60957e-05	0
k__Bacteria;p__Proteobacteria;c__Betaproteobacteria;o__Burkholderiales;f__Oxalobacteraceae;g__Oxalobacter	0	0	3.44923e-05	0	0	0	0	0	0	0	0	0	0	0	0	0	0	0	0	0	0	0	0	0
k__Bacteria;p__Proteobacteria;c__Betaproteobacteria;o__Burkholderiales;f__Oxalobacteraceae;g__Polynucleobacter	0	0	0	0	0	0	0	0	0	0	0	0	0	0	0	0	0	0	0	0	0	0	0	0
k__Bacteria;p__Proteobacteria;c__Betaproteobacteria;o__Burkholderiales;f__Oxalobacteraceae;g__Ralstonia	0	0	0	0	0	0	0	0	0	0	0	0	0	0	0	0	0	0	0	0	0	0	0	0
k__Bacteria;p__Proteobacteria;c__Betaproteobacteria;o__Gallionellales;f__Gallionellaceae;g__Gallionella	0	0	0	0	0	0	0	0	0	0	0	0	0	0	0	0	0	0	0	0	0	0	0	0
k__Bacteria;p__Proteobacteria;c__Betaproteobacteria;o__MKC10;f__;g__	0	6.44849e-05	0	0	0	0	0	0	0	0	0	0	0	0	0	0	0	0	0	0	0	0	0	0
k__Bacteria;p__Proteobacteria;c__Betaproteobacteria;o__Methylophilales;f__;g__	0	0	0	0	0	0	0	0	0	0	0	0	0.000181258	0	0	0	0	0	0	0	0	0	0	0
k__Bacteria;p__Proteobacteria;c__Betaproteobacteria;o__Methylophilales;f__Methylophilaceae;g__	0.000437445	0.000225697	0	0	0.000120216	0	0	0	0	0	3.45853e-05	0	0	0	0.000187424	0	0	0	0	0	0	0	0	0
k__Bacteria;p__Proteobacteria;c__Betaproteobacteria;o__Methylophilales;f__Methylophilaceae;g__Methylobacillus	0	0	0	0	0	0	0	0	0	0	0	0	0	0	0	0	0	0	0	0	0	0	0	0
k__Bacteria;p__Proteobacteria;c__Betaproteobacteria;o__Methylophilales;f__Methylophilaceae;g__Methylotenera	0	0	0	0	0	0	0	0	0	0	0	0	0	0	0	0	0	0	0	0	0	0	0	0
k__Bacteria;p__Proteobacteria;c__Betaproteobacteria;o__Neisseriales;f__Neisseriaceae;g__	0.00373817	0.00245043	0.000379415	0.000494017	0.00396714	0.00436787	0	0	0	0	0	0	0	0.000251889	0	0	0	0	0	0	0.00010533	2.79181e-05	9.21914e-05	0
k__Bacteria;p__Proteobacteria;c__Betaproteobacteria;o__Neisseriales;f__Neisseriaceae;g__Aquitalea	0	0	0	0	4.00721e-05	0	0	0	0	0	0	0	0	0	0	0	0	0	0	0	0	0	0	0
k__Bacteria;p__Proteobacteria;c__Betaproteobacteria;o__Neisseriales;f__Neisseriaceae;g__Eikenella	3.97678e-05	0	0	0	0	0	0	2.95884e-05	0	0	0	0	0	0	0	0	0	0	0	0	0	0	0	0
k__Bacteria;p__Proteobacteria;c__Betaproteobacteria;o__Neisseriales;f__Neisseriaceae;g__Kingella	0	9.67274e-05	0	2.74454e-05	0	0	0	0	0	0	0	0	0	0	0	0	0	0	9.30362e-05	0	3.51099e-05	0	0	0
k__Bacteria;p__Proteobacteria;c__Betaproteobacteria;o__Neisseriales;f__Neisseriaceae;g__Neisseria	0.000318142	0.00038691	3.44923e-05	2.74454e-05	0	0.000173328	3.70934e-05	0	0.000279408	6.09998e-05	0.000103756	0	0.00108755	0.00214106	0	0	0.00132626	0	4.65181e-05	0.000204089	3.51099e-05	0.00438315	0.000184383	0.000124486
k__Bacteria;p__Proteobacteria;c__Betaproteobacteria;o__Procabacteriales;f__Procabacteriaceae;g__	0	0	0	0	0	0	0	0	0	0	0	0	0	0	0	0	0	0	0	0	0	0	0	0
k__Bacteria;p__Proteobacteria;c__Betaproteobacteria;o__Rhodocyclales;f__Rhodocyclaceae;g__	3.97678e-05	0	0	0	0	0	0	0	0	0	0	0	0	0	0	0	0	0	4.65181e-05	0	0	0	4.60957e-05	4.14955e-05
k__Bacteria;p__Proteobacteria;c__Betaproteobacteria;o__Rhodocyclales;f__Rhodocyclaceae;g__Azoarcus	0	0	0	0	0	0	0	0	0	0	0	0	0	0	0	0	0	0	0	0	0	0	0	0
k__Bacteria;p__Proteobacteria;c__Betaproteobacteria;o__Rhodocyclales;f__Rhodocyclaceae;g__Azospira	0	0	0	0	4.00721e-05	0	0	0	0	0	0	0	0	0	0	0	0	0	0	0	0	0	0	0
k__Bacteria;p__Proteobacteria;c__Betaproteobacteria;o__Rhodocyclales;f__Rhodocyclaceae;g__C39	0	0	0	0	0	0	0	0	0	0	0	0	0	0	0	0	0	0	0	0	0	0	0	0
k__Bacteria;p__Proteobacteria;c__Betaproteobacteria;o__Rhodocyclales;f__Rhodocyclaceae;g__Dechloromonas	0	0	0	0	0	0	0	0	0	0	0	0	0	0	0	0	0	0	0	0	0	0	0	0
k__Bacteria;p__Proteobacteria;c__Betaproteobacteria;o__Rhodocyclales;f__Rhodocyclaceae;g__Hydrogenophilus	0	0	0	0	0	0	0	0	0	0	0	0	0	0	0	0	0	0	0	0	0	0	0	0
k__Bacteria;p__Proteobacteria;c__Betaproteobacteria;o__Rhodocyclales;f__Rhodocyclaceae;g__Propionivibrio	0	0	0	0	0	0	0	0	0	0	0	0	0	0	0	0	0	0	0	0	0	0	0	0
k__Bacteria;p__Proteobacteria;c__Betaproteobacteria;o__Rhodocyclales;f__Rhodocyclaceae;g__Zoogloea	0	0	0	0	0	0	0	0	0	0	0	0	0	0	0	0	0	0	0	0	3.51099e-05	0	0	0
k__Bacteria;p__Proteobacteria;c__Betaproteobacteria;o__SC-I-84;f__;g__	0	0	0	0	0	0	0	0	0	0	0	0	0	0	0	0	0	0	0	0	0	0	0	0
k__Bacteria;p__Proteobacteria;c__Deltaproteobacteria;o__;f__;g__	0	0	0	0	0	0	0	0	0	0	0	0	0	0	0	0	0	0	0	0	0	0	0	0
k__Bacteria;p__Proteobacteria;c__Deltaproteobacteria;o__Bdellovibrionales;f__Bacteriovoracaceae;g__	0	0	0	0	0	0	0	0	0	0	0	0	0	0	0	0	0	0	0	0	0	0	0	0
k__Bacteria;p__Proteobacteria;c__Deltaproteobacteria;o__Bdellovibrionales;f__Bdellovibrionaceae;g__Bdellovibrio	0	0	0	0	0	3.46656e-05	0	0	0	0	0	0	0	0	0	0	0	0	0	0	0	0	0	4.14955e-05
k__Bacteria;p__Proteobacteria;c__Deltaproteobacteria;o__Desulfarculales;f__Desulfarculaceae;g__	0	0	0	0	0	0	0	0	0	0	0	0	0	0	0	0	0	0	0	0	0	0	0	0
k__Bacteria;p__Proteobacteria;c__Deltaproteobacteria;o__Desulfobacterales;f__Desulfobulbaceae;g__	0	0	0	0	0	0	0	0	0	0	0	0	0	0	0	0	0	0	0	0	0	0	0	0
k__Bacteria;p__Proteobacteria;c__Deltaproteobacteria;o__Desulfovibrionales;f__Desulfovibrionaceae;g__	0	0	0	0	0	0	0	0	0	0	0	0	0	0	0	0	0	0	0	0	0	0	0	0
k__Bacteria;p__Proteobacteria;c__Deltaproteobacteria;o__Desulfovibrionales;f__Desulfovibrionaceae;g__Bilophila	0	0	0	0	0	0	0	0	0	0	0	0	0	0	0	0	0	0	0	0	0	0	0	0
k__Bacteria;p__Proteobacteria;c__Deltaproteobacteria;o__Desulfovibrionales;f__Desulfovibrionaceae;g__Desulfovibrio	0	0	0	0	0	0	0	0	0	0	0	0	0	0	0	0	0.000795756	0	0	0	0	0	0	0
k__Bacteria;p__Proteobacteria;c__Deltaproteobacteria;o__Desulfuromonadales;f__;g__	0	0	3.44923e-05	0	0	0	0	0	0	0	0	0	0	0	0	0	0	0	0	0	0	0	0	0
k__Bacteria;p__Proteobacteria;c__Deltaproteobacteria;o__Desulfuromonadales;f__Geobacteraceae;g__Geobacter	0	0	0	0	0	0	0	0	0	0	0	0	0	0	0	0	0	0	0	0	0	0	0	0
k__Bacteria;p__Proteobacteria;c__Deltaproteobacteria;o__Desulfuromonadales;f__Pelobacteraceae;g__	0	0	0	0	0	0	0	0	0	0	0	0	0	0	0	0	0	0	0	0	0	0	0	0
k__Bacteria;p__Proteobacteria;c__Deltaproteobacteria;o__GMD14H09;f__;g__	0	0	0	0	0	0	0	0	0	0	0	0	0	0	0	0	0	0	0	0	0	0	0	0
k__Bacteria;p__Proteobacteria;c__Deltaproteobacteria;o__MIZ46;f__;g__	0	0	0	0	0	0	0	0	0	0	0	0	0	0	0	0	0	0	0	0	0	0	0	0
k__Bacteria;p__Proteobacteria;c__Deltaproteobacteria;o__Myxococcales;f__;g__	0	0	0	0	0	0	0	0	0	3.04999e-05	0	0	0	0	0	0	0	0	0	0	3.51099e-05	0	4.60957e-05	0
k__Bacteria;p__Proteobacteria;c__Deltaproteobacteria;o__Myxococcales;f__0319-6G20;g__	0	0	0	0	4.00721e-05	0	0	0	0	0	0	0	0	0	0	0	0	0	0	0	0	0	0	0
k__Bacteria;p__Proteobacteria;c__Deltaproteobacteria;o__Myxococcales;f__Haliangiaceae;g__	0	0	0	0	0	0	0	0	0	0	0	0	0	0	0	0	0	0	0	0	0	0	0	0
k__Bacteria;p__Proteobacteria;c__Deltaproteobacteria;o__Myxococcales;f__Myxococcaceae;g__Myxococcus	0	0	0	0	0	0	0	0	0	0	0	0	0	0	0	0	0	0	0	0	0	0	0	0
k__Bacteria;p__Proteobacteria;c__Deltaproteobacteria;o__Myxococcales;f__OM27;g__	0	0	0	0	0	0	0	0	0	0	0	0	0	0	0	0	0	0	0	0	0	0	0	4.14955e-05
k__Bacteria;p__Proteobacteria;c__Deltaproteobacteria;o__NB1-j;f__JTB38;g__	0	0	0	0	0	0	3.70934e-05	0	0	0	0	0	0	0	0	0	0	0	0	0	0	0	0	0
k__Bacteria;p__Proteobacteria;c__Deltaproteobacteria;o__NB1-j;f__NB1-i;g__	0	0	0	0	0	3.46656e-05	0	0	0	0	0	0	0	0	0	0	0	0	0	0	0	0	0	0
k__Bacteria;p__Proteobacteria;c__Deltaproteobacteria;o__Syntrophobacterales;f__Syntrophaceae;g__	0	0	0	0	0	0	0	0	0	0	0	0	0	0	0	0	0	0	0	0	0	0	0	0
k__Bacteria;p__Proteobacteria;c__Deltaproteobacteria;o__Syntrophobacterales;f__Syntrophaceae;g__Syntrophus	0	0	0	0	0	0	0	0	0	0	0	0	0	0	0	0	0	0	0	0	0	0	0	0
k__Bacteria;p__Proteobacteria;c__Deltaproteobacteria;o__Syntrophobacterales;f__Syntrophobacteraceae;g__	0	0	0	0	0	0	0	0	0	0	0	0	0	0	0	0	0	0	0	0	0	0	0	0
k__Bacteria;p__Proteobacteria;c__Deltaproteobacteria;o__Syntrophobacterales;f__Syntrophorhabdaceae;g__	0	0	3.44923e-05	0	0	0	0	0	0	0	0	3.42126e-05	0	0	0	0	0	0	0	3.40148e-05	0	0	0	0
k__Bacteria;p__Proteobacteria;c__Epsilonproteobacteria;o__Campylobacterales;f__Campylobacteraceae;g__	0	0	0	0	0	0	0	0	0	0	0	0	0	0	0	0	0	0	0	0	0	2.79181e-05	0	0
k__Bacteria;p__Proteobacteria;c__Epsilonproteobacteria;o__Campylobacterales;f__Campylobacteraceae;g__Arcobacter	0	0	0	0	0.000120216	3.46656e-05	0	0	0	0	0	0	0	0	0	0	0	0	0	0	0	0	0	0
k__Bacteria;p__Proteobacteria;c__Epsilonproteobacteria;o__Campylobacterales;f__Campylobacteraceae;g__Campylobacter	7.95355e-05	0.000451394	0.0116239	0.0114996	0.0210779	0.0261379	0	2.95884e-05	0.00656608	0.0111325	0.0205437	0.0193643	0.000543774	0	0.00983975	0.0151846	0.00795756	0.0178094	0	0.000102044	0.0199424	0.0173372	0.0998433	0.0888834
k__Bacteria;p__Proteobacteria;c__Epsilonproteobacteria;o__Campylobacterales;f__Campylobacteraceae;g__Sulfurospirillum	0	0	0	0	0	0	0	0	0	0	0	0	0	0	0	0	0	0	0	0	0	0	4.60957e-05	0
k__Bacteria;p__Proteobacteria;c__Epsilonproteobacteria;o__Campylobacterales;f__Helicobacteraceae;g__	0	0	3.44923e-05	0	0	0	0	0	0	0	0	3.42126e-05	0	0	0	8.72676e-05	0	0	0	0	0	0	9.21914e-05	0
k__Bacteria;p__Proteobacteria;c__Epsilonproteobacteria;o__Campylobacterales;f__Helicobacteraceae;g__Flexispira	0	0	0	0	0	0	0	0	0	0	0	0	0	0	0	0	0	0	0	0	0	0	4.60957e-05	8.2991e-05
k__Bacteria;p__Proteobacteria;c__Epsilonproteobacteria;o__Campylobacterales;f__Helicobacteraceae;g__Helicobacter	0	0	0	0	4.00721e-05	3.46656e-05	0	0	6.98519e-05	0	0	3.42126e-05	0	0	0	0	0	0	0	0	3.51099e-05	0	0	0.000124486
k__Bacteria;p__Proteobacteria;c__Epsilonproteobacteria;o__Campylobacterales;f__Helicobacteraceae;g__Sulfuricurvum	0	0	0	0	0	6.93313e-05	0	0	0	0	0	0	0	0	0	0	0	0	0	0	0	0	0	0.000124486
k__Bacteria;p__Proteobacteria;c__Epsilonproteobacteria;o__Campylobacterales;f__Helicobacteraceae;g__Sulfurimonas	0	0	3.44923e-05	0	0	0	0	0	6.98519e-05	0	0	0	0	0	0	0	0	0	0	0	0	0	0	0
k__Bacteria;p__Proteobacteria;c__Gammaproteobacteria;o__;f__;g__	0	0	0	2.74454e-05	4.00721e-05	0	0	0	0	0	0	0	0	0	0	0	0	0	0	0	3.51099e-05	0	0	0
k__Bacteria;p__Proteobacteria;c__Gammaproteobacteria;o__34P16;f__;g__	0	0	0	0	0	0	0	0	0	0	0	0	0	0	0	0	0	0	0	0	0	0	0	0
k__Bacteria;p__Proteobacteria;c__Gammaproteobacteria;o__Acidithiobacillales;f__;g__	0	0	0	0	0	0	0	0	0	0	0	0	0	0	0	0	0	0	0	0	0	0	0	0
k__Bacteria;p__Proteobacteria;c__Gammaproteobacteria;o__Acidithiobacillales;f__Acidithiobacillaceae;g__Acidithiobacillus	0	0	0	0	0	0	0	0	0	0	0	0	0	0	0	0	0	0	0	0	0	0	0	0
k__Bacteria;p__Proteobacteria;c__Gammaproteobacteria;o__Aeromonadales;f__;g__	0	0	0	0	0	0	0	0	0	0	0	0	0	0	0	0	0	0	0	0	0	0	0	0
k__Bacteria;p__Proteobacteria;c__Gammaproteobacteria;o__Aeromonadales;f__Aeromonadaceae;g__	0	0	0	0	0	0	0	0	0	0	0	0	0	0	0	8.72676e-05	0	0	0	0	0	0	0	0
k__Bacteria;p__Proteobacteria;c__Gammaproteobacteria;o__Aeromonadales;f__Aeromonadaceae;g__Tolumonas	0	0	0	0	0	0	0	0	0	0	0	0	0	0	0	0	0	0	0	0	0	0	0	0
k__Bacteria;p__Proteobacteria;c__Gammaproteobacteria;o__Aeromonadales;f__Succinivibrionaceae;g__	0	0	0	2.74454e-05	0	0	0	0	0	0	0	0	0	0	0	0	0	0	0	0	0	0	0	0
k__Bacteria;p__Proteobacteria;c__Gammaproteobacteria;o__Aeromonadales;f__Succinivibrionaceae;g__Ruminobacter	0	0	0	0	0	0	0	0	0	0	0	0	0	0	0	0	0	0	0	0	0	0	0	0
k__Bacteria;p__Proteobacteria;c__Gammaproteobacteria;o__Aeromonadales;f__Succinivibrionaceae;g__Succinivibrio	0	0	0	0	0	0	0	0	0	0	0	0	0	0	0	0	0	0.000296824	0	3.40148e-05	0	0	0	0
k__Bacteria;p__Proteobacteria;c__Gammaproteobacteria;o__Alteromonadales;f__;g__	0	0	0	0	0	0	0	0	0	0	0	0	0	0	0	0	0	0	0	0	0	0	0	0
k__Bacteria;p__Proteobacteria;c__Gammaproteobacteria;o__Alteromonadales;f__211ds20;g__	0	0	0	0	0	3.46656e-05	0	0	0	0	0	0	0	0	0	0	0	0	0	0	0	0	0	0
k__Bacteria;p__Proteobacteria;c__Gammaproteobacteria;o__Alteromonadales;f__Alteromonadaceae;g__	0	0	0	0	0	3.46656e-05	0	0	0	0	0	0	0	0	0	8.72676e-05	0.000530504	0	0	0	0	0	0	0
k__Bacteria;p__Proteobacteria;c__Gammaproteobacteria;o__Alteromonadales;f__Alteromonadaceae;g__Agarivorans	0	0	0	0	0	0	0	0	0	0	0	0	0	0	0	0	0	0	0	0	0	0	0	0
k__Bacteria;p__Proteobacteria;c__Gammaproteobacteria;o__Alteromonadales;f__Alteromonadaceae;g__Alteromonas	0	0	0	0	0	0	0	0	0	0	0	0	0	0	0	0	0	0	0	0	0	0	0	0
k__Bacteria;p__Proteobacteria;c__Gammaproteobacteria;o__Alteromonadales;f__Alteromonadaceae;g__BD2-13	0	0	0	0	0	0	0	0	0	0	0	0	0	0	0	0	0	0	0	0	0	0	0	0
k__Bacteria;p__Proteobacteria;c__Gammaproteobacteria;o__Alteromonadales;f__Alteromonadaceae;g__Cellvibrio	0	0	0	0	0	0	0	0	0	0	0	0	0	0	0	0	0	0	0	0	0	0	0	0
k__Bacteria;p__Proteobacteria;c__Gammaproteobacteria;o__Alteromonadales;f__Alteromonadaceae;g__Glaciecola	0	0	0.000103477	0	0	0	0	0	0	0	0	0	0	0	0	0	0	0	0	3.40148e-05	0	0	0	4.14955e-05
k__Bacteria;p__Proteobacteria;c__Gammaproteobacteria;o__Alteromonadales;f__Alteromonadaceae;g__HTCC2207	0	0	0	0	0	0	0	0	0	0	0	0	0	0	0	0	0	0	0	0	0	0	0	0
k__Bacteria;p__Proteobacteria;c__Gammaproteobacteria;o__Alteromonadales;f__Alteromonadaceae;g__Marinobacter	0	6.44849e-05	0	0	4.00721e-05	0	0	0	0	0	0	0	0	0	0	0	0	0	0	0	3.51099e-05	0	0	0
k__Bacteria;p__Proteobacteria;c__Gammaproteobacteria;o__Alteromonadales;f__Alteromonadaceae;g__nsmpVI18	0	0	0	0	0	0	0	0	0	0	0	0	0	0	0	0	0	0	0	0	0	0	0	0
k__Bacteria;p__Proteobacteria;c__Gammaproteobacteria;o__Alteromonadales;f__Colwelliaceae;g__Thalassomonas	0	0	0	0	0	0	0	0	0	0	0	0	0	0	9.37119e-05	0	0	0	0	0	0	0	0	0
k__Bacteria;p__Proteobacteria;c__Gammaproteobacteria;o__Alteromonadales;f__Ferrimonadaceae;g__Ferrimonas	0	0	0	0	0	0	0	0	0	0	0	0	0	0	0	0	0	0	0	0	0	0	0	0
k__Bacteria;p__Proteobacteria;c__Gammaproteobacteria;o__Alteromonadales;f__HTCC2188;g__	0	0	0	0	0	0	0	0	0	0	0	0	0	0	0	0	0	0	0	0	0	0	0	0
k__Bacteria;p__Proteobacteria;c__Gammaproteobacteria;o__Alteromonadales;f__HTCC2188;g__HTCC	0	0	0	0	0	0	0	0	0	0	0	0	0	0	0	0	0	0	0	0	0	0	0	0
k__Bacteria;p__Proteobacteria;c__Gammaproteobacteria;o__Alteromonadales;f__Idiomarinaceae;g__	0	0	0	0	0	0	0	0	0	0	0	0	0	0	0	0	0	0	0	0	0	0	0	0
k__Bacteria;p__Proteobacteria;c__Gammaproteobacteria;o__Alteromonadales;f__Idiomarinaceae;g__Pseudidiomarina	0	0	0	0	4.00721e-05	0	0	0	0	0	0	0	0	0	0	0	0	0	0	0	0	0	0	0
k__Bacteria;p__Proteobacteria;c__Gammaproteobacteria;o__Alteromonadales;f__J115;g__	0	0	0	0	0	0	0	0	0	0	0	0	0	0	0	0	0	0	0	0	0	0	0	0
k__Bacteria;p__Proteobacteria;c__Gammaproteobacteria;o__Alteromonadales;f__OM60;g__	0	0	0	0	0	0	0	0	0	0	0	0	0	0	0	0	0	0	0	0	0	0	0	0
k__Bacteria;p__Proteobacteria;c__Gammaproteobacteria;o__Alteromonadales;f__Psychromonadaceae;g__Psychromonas	0	0	0	0	0	0	0	0	0	0	0	0	0	0	0	0	0	0	0	0	0	0	0	0
k__Bacteria;p__Proteobacteria;c__Gammaproteobacteria;o__Alteromonadales;f__Shewanellaceae;g__	7.95355e-05	9.67274e-05	0	0.000137227	0.000240433	0.000311991	0	0	0	0	0	0	0	0	0	0	0	0	0	0	0	0	0	0
k__Bacteria;p__Proteobacteria;c__Gammaproteobacteria;o__Alteromonadales;f__Shewanellaceae;g__Shewanella	0.000159071	0.000322425	3.44923e-05	5.48908e-05	0.000160289	0.000519985	7.41867e-05	0	0	0	6.91706e-05	0.000171063	0.00290013	0.00365239	0.00337363	0.00244349	0.00185676	0.0154348	0	0.000374162	3.51099e-05	2.79181e-05	0.000507053	0.000373459
k__Bacteria;p__Proteobacteria;c__Gammaproteobacteria;o__Alteromonadales;f__[Chromatiaceae];g__	0	0	3.44923e-05	0	0	0	0	0	0	0	0	0	0	0	9.37119e-05	0	0	0	0	0	3.51099e-05	0	0	0
k__Bacteria;p__Proteobacteria;c__Gammaproteobacteria;o__Cardiobacteriales;f__Cardiobacteriaceae;g__Cardiobacterium	0	0	0	0	4.00721e-05	0	0	0	0	0	0	0	0	0	0	0	0	0	0.000139554	0	3.51099e-05	5.58363e-05	0	0
k__Bacteria;p__Proteobacteria;c__Gammaproteobacteria;o__Chromatiales;f__;g__	0	0	0	0	0	3.46656e-05	0	0	0	0	0	0	0	0.000125945	0	0	0	0	0	0	0	0	4.60957e-05	0
k__Bacteria;p__Proteobacteria;c__Gammaproteobacteria;o__Chromatiales;f__Chromatiaceae;g__	0	0	0	0	0	0	0	0	0	0	0	0	0	0	0	0	0	0	0	0	0	0	0	0
k__Bacteria;p__Proteobacteria;c__Gammaproteobacteria;o__Chromatiales;f__Ectothiorhodospiraceae;g__	0	0	0	0	0	0.000103997	0	0	0	0	0	0	0	0	0	8.72676e-05	0	0	0	0	0	0	0	0
k__Bacteria;p__Proteobacteria;c__Gammaproteobacteria;o__Chromatiales;f__Ectothiorhodospiraceae;g__Halorhodospira	0	0	0	0	0	0	0	0	0	0	0	0	0	0	0	0	0	0	0	0	0	0	0	0
k__Bacteria;p__Proteobacteria;c__Gammaproteobacteria;o__Chromatiales;f__Halothiobacillaceae;g__Thiofaba	0	0	0	0	0	0	0	0	0	0	0	0	0	0	0	0	0	0	0	0	0	0	0	0
k__Bacteria;p__Proteobacteria;c__Gammaproteobacteria;o__Enterobacteriales;f__Enterobacteriaceae;g__	0.000556749	0.000580364	0.0204884	0.0198979	0.00056101	0.0011093	3.70934e-05	8.87653e-05	0.0194188	0.0193979	0.000207512	6.84252e-05	0.00616277	0.00566751	0.0262393	0.0271402	0.0201592	0.00979519	0.000325627	0.000306133	0.0198722	0.0189843	0.000875818	0.00045645
k__Bacteria;p__Proteobacteria;c__Gammaproteobacteria;o__Enterobacteriales;f__Enterobacteriaceae;g__Citrobacter	0	0	0	0	0	0	0	0	0.000139704	6.09998e-05	0	0	0	0	9.37119e-05	0	0	0	0	0	0	0.000111673	0	0
k__Bacteria;p__Proteobacteria;c__Gammaproteobacteria;o__Enterobacteriales;f__Enterobacteriaceae;g__Enterobacter	3.97678e-05	0	0.000103477	0.000109782	0	0	0	0	6.98519e-05	3.04999e-05	0	0	0	0	0	8.72676e-05	0.000265252	0	0	0	0	0	0	0
k__Bacteria;p__Proteobacteria;c__Gammaproteobacteria;o__Enterobacteriales;f__Enterobacteriaceae;g__Erwinia	0	3.22425e-05	0	0	0	0	0	0	0	0	0	0	0	0	0.000655984	0	0	0	0	0	0	0	0	0
k__Bacteria;p__Proteobacteria;c__Gammaproteobacteria;o__Enterobacteriales;f__Enterobacteriaceae;g__Gluconacetobacter	0	0	0	0	0	0	0	0	0	0	0	0	0	0	0	0	0	0	0	0	0	0	0	0
k__Bacteria;p__Proteobacteria;c__Gammaproteobacteria;o__Enterobacteriales;f__Enterobacteriaceae;g__Klebsiella	0	0	0.00075883	0.000466572	4.00721e-05	3.46656e-05	0	0	0.00104778	0.000853997	3.45853e-05	3.42126e-05	0	0	0.00112454	0.00104721	0	0	0	3.40148e-05	0.000842637	0.000809626	4.60957e-05	4.14955e-05
k__Bacteria;p__Proteobacteria;c__Gammaproteobacteria;o__Enterobacteriales;f__Enterobacteriaceae;g__Plesiomonas	0	0	0	0	0	0	0	0	0	0	0	0	0	0	9.37119e-05	0	0	0	0	0	0	0	0	0
k__Bacteria;p__Proteobacteria;c__Gammaproteobacteria;o__Enterobacteriales;f__Enterobacteriaceae;g__Providencia	0	0	0	0	0	0	0	0	0	0	0	0	0	0	0	0	0	0	0	0	0	0	0	0
k__Bacteria;p__Proteobacteria;c__Gammaproteobacteria;o__Enterobacteriales;f__Enterobacteriaceae;g__Salmonella	0	0	0.000137969	5.48908e-05	0	3.46656e-05	0	0	0.000209556	9.14997e-05	0	0	0	0	0.000187424	8.72676e-05	0	0	0	3.40148e-05	0.00014044	0.000167509	0	0.000124486
k__Bacteria;p__Proteobacteria;c__Gammaproteobacteria;o__Enterobacteriales;f__Enterobacteriaceae;g__Serratia	0	0	0.000103477	8.23362e-05	0	0	0	2.95884e-05	6.98519e-05	9.14997e-05	0	0	0	0	0	0.000174535	0	0	0	0	0.00014044	5.58363e-05	0	0
k__Bacteria;p__Proteobacteria;c__Gammaproteobacteria;o__Enterobacteriales;f__Enterobacteriaceae;g__Trabulsiella	0	0	0	0	0	0	0	0	0	3.04999e-05	0	0	0	0	0	0	0	0	0	0	0	5.58363e-05	0	0
k__Bacteria;p__Proteobacteria;c__Gammaproteobacteria;o__HOC36;f__;g__	0	0	0	0	0	0	0	0	0	0	0	0	0	0	0	8.72676e-05	0	0	0	0	0	0	0	0
k__Bacteria;p__Proteobacteria;c__Gammaproteobacteria;o__Legionellales;f__;g__	0	0	0	0	0	0	0	0	6.98519e-05	0	0	0	0	0	0	0	0	0	0	0	0	0	0	0
k__Bacteria;p__Proteobacteria;c__Gammaproteobacteria;o__Legionellales;f__Coxiellaceae;g__	0	0	0	0	0	0	0	0	0	0	0	0	0.000181258	0	0	0	0	0	0	0	0	0	0	0
k__Bacteria;p__Proteobacteria;c__Gammaproteobacteria;o__Legionellales;f__Coxiellaceae;g__Aquicella	0	0	0	0	0	0	0	0	0	0	0	0	0	0	0	0	0	0	0	0	0	0	0	0
k__Bacteria;p__Proteobacteria;c__Gammaproteobacteria;o__Legionellales;f__Coxiellaceae;g__Rickettsiella	0	0	0	0	0	0	0	0	0	0	0	0	0	0	0	0	0	0	0	0	0	0	0	0
k__Bacteria;p__Proteobacteria;c__Gammaproteobacteria;o__Legionellales;f__Legionellaceae;g__	0	0	0	0	0	0	0	0	0	0	0	0	0	0	0	0	0	0	0	0	0	0	0	0
k__Bacteria;p__Proteobacteria;c__Gammaproteobacteria;o__Legionellales;f__Legionellaceae;g__Legionella	0	0	0	0	0	0	0	0	6.98519e-05	0	0	0	0	0	0	0	0	0	0	0	0	0	0	0
k__Bacteria;p__Proteobacteria;c__Gammaproteobacteria;o__Legionellales;f__Legionellaceae;g__Tatlockia	0	0	0	0	0	0	0	0	0	0	0	0	0	0	0	0	0	0	0	0	0	0	0	0
k__Bacteria;p__Proteobacteria;c__Gammaproteobacteria;o__Methylococcales;f__;g__	0	0	0	0	0	0	0	0	0	0	0	0	0	0	0	0	0	0	0	0	0	0	0	0
k__Bacteria;p__Proteobacteria;c__Gammaproteobacteria;o__Oceanospirillales;f__;g__	0	0	0	0	0	0	0	0	0	0	0	0	0	0	0	0	0	0	0	0	0	0	0	0
k__Bacteria;p__Proteobacteria;c__Gammaproteobacteria;o__Oceanospirillales;f__Alcanivoracaceae;g__Alcanivorax	0	3.22425e-05	0	0	0	0	0	0	0	0	0	0	0	0	0	0	0	0	0	0	0	0	0	0
k__Bacteria;p__Proteobacteria;c__Gammaproteobacteria;o__Oceanospirillales;f__Halomonadaceae;g__	0.000477213	0.000483637	0.000103477	5.48908e-05	0.000641154	0.000173328	3.70934e-05	5.91769e-05	0	0	0.000311268	0.000307913	0.00507522	0.00453401	0.00253022	0.00314164	0.0124668	0.0154348	9.30362e-05	0.000306133	0.000210659	5.58363e-05	0.000460957	0.00045645
k__Bacteria;p__Proteobacteria;c__Gammaproteobacteria;o__Oceanospirillales;f__Halomonadaceae;g__CandidatusPortiera	0	0	0	0	0	0	0	0	0	0	0	0	0	0	0	0	0	0	0	0	0	0	0	0
k__Bacteria;p__Proteobacteria;c__Gammaproteobacteria;o__Oceanospirillales;f__Halomonadaceae;g__Haererehalobacter	0	0	0	0	0	0	0	0	0	0	0	3.42126e-05	0	0	0	0	0	0.000296824	0	0	0	0	0	4.14955e-05
k__Bacteria;p__Proteobacteria;c__Gammaproteobacteria;o__Oceanospirillales;f__Halomonadaceae;g__Halomonas	0.000278374	0.000322425	6.89845e-05	0.000192118	0.000480866	0.000381322	0	0	0	0	0	3.42126e-05	0.000725032	0.000125945	9.37119e-05	0.000261803	0	0.00207777	0.000139554	0	3.51099e-05	0	0	4.14955e-05
k__Bacteria;p__Proteobacteria;c__Gammaproteobacteria;o__Oceanospirillales;f__Oceanospirillaceae;g__	0	0	6.89845e-05	0	0	0	0	0	6.98519e-05	0	0	0	0	0	0	0	0	0	0	0	0.00010533	2.79181e-05	0	0
k__Bacteria;p__Proteobacteria;c__Gammaproteobacteria;o__Oceanospirillales;f__Oceanospirillaceae;g__Amphritea	0	0	0	0	0	0	0	0	0	0	0	0	0	0	0	0	0	0	0	0	0	0	0	0
k__Bacteria;p__Proteobacteria;c__Gammaproteobacteria;o__Oceanospirillales;f__Oceanospirillaceae;g__Marinobacterium	0	0	0	0	0	0	0	0	0	0	0	0	0	0	0	0	0	0	0	0	0	0	0	0
k__Bacteria;p__Proteobacteria;c__Gammaproteobacteria;o__Oceanospirillales;f__Oceanospirillaceae;g__Marinomonas	0	0	0	0	0	0	0	0	0	0	0	0	0	0	0	0	0	0	0	0	0	0	0	0
k__Bacteria;p__Proteobacteria;c__Gammaproteobacteria;o__Oceanospirillales;f__Oceanospirillaceae;g__Oleibacter	0	0	3.44923e-05	0	0	0	0	0	0	0	0	0	0	0	0	0	0	0	0	0	0	0	0	0
k__Bacteria;p__Proteobacteria;c__Gammaproteobacteria;o__Oceanospirillales;f__Oleiphilaceae;g__	0	0	0	0	0	0	0	0	0	0	0	0	0	0	0	0	0	0	0	0	0	0	0	0
k__Bacteria;p__Proteobacteria;c__Gammaproteobacteria;o__Oceanospirillales;f__Saccharospirillaceae;g__ML110J-20	0	0	0	0	0	0	0	0	0	0	0	0	0	0	0	0	0	0	0	0	0	2.79181e-05	0	0
k__Bacteria;p__Proteobacteria;c__Gammaproteobacteria;o__Pasteurellales;f__;g__	0	0	0	0	0	0	0	0	0	0	0	0	0	0	0	0	0	0	0	0	0	0	0	0
k__Bacteria;p__Proteobacteria;c__Gammaproteobacteria;o__Pasteurellales;f__Pasteurellaceae;g__	3.97678e-05	0	0	0	0	0	0	2.95884e-05	0	0	0	0	0	0	0	0	0	0	0	0	0	5.58363e-05	0	0
k__Bacteria;p__Proteobacteria;c__Gammaproteobacteria;o__Pasteurellales;f__Pasteurellaceae;g__Actinobacillus	0	0.00025794	3.44923e-05	0	0	3.46656e-05	0	0	6.98519e-05	3.04999e-05	0	0	0	0	0	8.72676e-05	0.000265252	0	0	0	0	0	0	0
k__Bacteria;p__Proteobacteria;c__Gammaproteobacteria;o__Pasteurellales;f__Pasteurellaceae;g__Aggregatibacter	7.95355e-05	0	0	5.48908e-05	4.00721e-05	0	0	0	6.98519e-05	9.14997e-05	0	0	0	0	0	0	0	0	0	0	0.00010533	5.58363e-05	0	0
k__Bacteria;p__Proteobacteria;c__Gammaproteobacteria;o__Pasteurellales;f__Pasteurellaceae;g__Gallibacterium	0	0	0	0	0	0	0	0	0	0	0	0	0	0	0	0	0	0	0	0	0	0	0	0
k__Bacteria;p__Proteobacteria;c__Gammaproteobacteria;o__Pasteurellales;f__Pasteurellaceae;g__Haemophilus	0.000318142	0.000967274	0	0	0.000400721	0.000866641	0.00011128	0.000295884	6.98519e-05	3.04999e-05	0.000103756	0	0	0	0.000374848	0	0.0061008	0	0.000604736	0.000544236	0.000280879	8.37544e-05	0.000184383	0.000165982
k__Bacteria;p__Proteobacteria;c__Gammaproteobacteria;o__Pseudomonadales;f__Moraxellaceae;g__	0	0.000161212	0.0017936	0.00142716	0.000160289	0.000103997	0	2.95884e-05	0.00216541	0.00158599	0	0	0.000181258	0	0.00140568	0.00366524	0	0	0	0	0.00252791	0.00198219	9.21914e-05	8.2991e-05
k__Bacteria;p__Proteobacteria;c__Gammaproteobacteria;o__Pseudomonadales;f__Moraxellaceae;g__Acinetobacter	0.000198839	0.000580364	3.44923e-05	2.74454e-05	8.01443e-05	0	0.000927334	0.000828476	0	3.04999e-05	6.91706e-05	3.42126e-05	0.000725032	0	0	0.000436338	0.00106101	0	4.65181e-05	0.000374162	0	0	4.60957e-05	0
k__Bacteria;p__Proteobacteria;c__Gammaproteobacteria;o__Pseudomonadales;f__Moraxellaceae;g__Enhydrobacter	3.97678e-05	0	3.44923e-05	2.74454e-05	0.000120216	0	0	0	6.98519e-05	0	0	0	0	0	0	0.000436338	0	0	0	0	0	0	9.21914e-05	4.14955e-05
k__Bacteria;p__Proteobacteria;c__Gammaproteobacteria;o__Pseudomonadales;f__Moraxellaceae;g__Moraxella	0.000198839	0.000322425	0	0	4.00721e-05	3.46656e-05	0	0	0	0	0	0	0	0	0	0.000174535	0.000795756	0.00207777	0	0.000442192	0	0	0	0
k__Bacteria;p__Proteobacteria;c__Gammaproteobacteria;o__Pseudomonadales;f__Moraxellaceae;g__Perlucidibaca	0	0	0	0	0	0	0	0	0	0	0	0	0	0	0	0	0	0	0	0	0	0	0	0
k__Bacteria;p__Proteobacteria;c__Gammaproteobacteria;o__Pseudomonadales;f__Moraxellaceae;g__Psychrobacter	0	0	0	0	4.00721e-05	0	0	0	0	0	0	0	0	0	0	0	0	0	0	0	0	0	0	0
k__Bacteria;p__Proteobacteria;c__Gammaproteobacteria;o__Pseudomonadales;f__Pseudomonadaceae;g__	0.000159071	0.000354667	0.000103477	0.000192118	0.000320577	0.000519985	0.000296747	0.000266296	6.98519e-05	0.000122	6.91706e-05	0.00013685	0.0021751	0.00352645	0.000374848	0.00104721	0.00265252	0.00682695	0.000325627	0.000408177	7.02198e-05	0.000139591	0.000138287	0.000290468
k__Bacteria;p__Proteobacteria;c__Gammaproteobacteria;o__Pseudomonadales;f__Pseudomonadaceae;g__Pseudomonas	0.000397678	9.67274e-05	0.000275938	0.000192118	0.00076137	0.000311991	7.41867e-05	0.000118354	6.98519e-05	9.14997e-05	3.45853e-05	6.84252e-05	0.00108755	0.00100756	0.000562272	0.000785409	0.00159151	0	0.000186072	0	0.000245769	0.000139591	9.21914e-05	0.000165982
k__Bacteria;p__Proteobacteria;c__Gammaproteobacteria;o__Thiohalorhabdales;f__Thiohalorhabdaceae;g__	0	0	0	0	0	0	0	0	0	0	0	0	0	0	0	0	0	0	0	0	0	0	0	0
k__Bacteria;p__Proteobacteria;c__Gammaproteobacteria;o__Thiotrichales;f__Piscirickettsiaceae;g__	0	0	0	0	0	0	0	0	0	0	0	0	0	0	0	0	0	0	0	0	0	0	0	0
k__Bacteria;p__Proteobacteria;c__Gammaproteobacteria;o__Thiotrichales;f__Piscirickettsiaceae;g__Methylophaga	0	0	0	0	0	0	0	0	0	0	0	0	0	0	0	0	0	0	0	0	0	0	0	0
k__Bacteria;p__Proteobacteria;c__Gammaproteobacteria;o__Thiotrichales;f__Piscirickettsiaceae;g__Thiomicrospira	0	0	0	0	4.00721e-05	0	0	0	0	0	0	0	0	0	0	0	0	0	0	0	0	0	0	0
k__Bacteria;p__Proteobacteria;c__Gammaproteobacteria;o__Thiotrichales;f__Thiotrichaceae;g__	0	0	0	0	0	0	0	0	0	0	0	0	0	0	0	0	0	0	0	0	0	0	0	0
k__Bacteria;p__Proteobacteria;c__Gammaproteobacteria;o__Thiotrichales;f__Thiotrichaceae;g__Thiothrix	0	0	0	0	0	3.46656e-05	0	0	0	0	0	0	0	0	0	0	0	0	0	0	0	0	0	0
k__Bacteria;p__Proteobacteria;c__Gammaproteobacteria;o__Vibrionales;f__;g__	0	0	0	0	0	0	0	0	0	0	0	0	0	0	0	0	0	0	0	0	0	0	0	0
k__Bacteria;p__Proteobacteria;c__Gammaproteobacteria;o__Vibrionales;f__Pseudoalteromonadaceae;g__	3.97678e-05	0	0	0	0.000160289	0.000103997	0	0	0	0	0	0	0	0	0	0	0	0	0	0	0	0	0	0
k__Bacteria;p__Proteobacteria;c__Gammaproteobacteria;o__Vibrionales;f__Pseudoalteromonadaceae;g__Pseudoalteromonas	0.000238607	3.22425e-05	3.44923e-05	0	0	0.000173328	0	0	0	0	0	0	0	0	0	0	0	0	0	0	0	0	0	0
k__Bacteria;p__Proteobacteria;c__Gammaproteobacteria;o__Vibrionales;f__Vibrionaceae;g__	0	0	0	0	0	0	0	0	0	0	0	0	0	0	0	0	0	0	0	0	0	0	0	0
k__Bacteria;p__Proteobacteria;c__Gammaproteobacteria;o__Vibrionales;f__Vibrionaceae;g__Enterovibrio	0	0	0	0	0	0	0	0	0	0	0	0	0	0	0	0	0	0	0	0	0	0	0	0
k__Bacteria;p__Proteobacteria;c__Gammaproteobacteria;o__Vibrionales;f__Vibrionaceae;g__Photobacterium	0	0	0	0	0	6.93313e-05	0	0	0	0	0	0	0	0.000125945	0	0	0	0	0	0	0	0	0	0
k__Bacteria;p__Proteobacteria;c__Gammaproteobacteria;o__Vibrionales;f__Vibrionaceae;g__Salinivibrio	0.000437445	0.000225697	3.44923e-05	0.000192118	0.000801443	0.000866641	0	0	0	0	0	0	0	0	0	0	0	0	0	0	0	0	0	0
k__Bacteria;p__Proteobacteria;c__Gammaproteobacteria;o__Vibrionales;f__Vibrionaceae;g__Vibrio	0.00035791	3.22425e-05	6.89845e-05	0	0.000120216	0.000207994	0	0	0	0	0	0	0	0	0	0	0	0	0	0	0	0	0	0
k__Bacteria;p__Proteobacteria;c__Gammaproteobacteria;o__Xanthomonadales;f__Sinobacteraceae;g__	0	0	0	0	0	0	0	0	0	0	0	0	0	0	0	0	0	0	0	0	0	0	4.60957e-05	0
k__Bacteria;p__Proteobacteria;c__Gammaproteobacteria;o__Xanthomonadales;f__Xanthomonadaceae;g__	0	3.22425e-05	0.00124172	0.000631244	8.01443e-05	3.46656e-05	0	0	0.000558815	0.000884497	6.91706e-05	0	0	0	0.00262393	0.00174535	0	0	0	0	0.000983077	0.000977135	0	0.000124486
k__Bacteria;p__Proteobacteria;c__Gammaproteobacteria;o__Xanthomonadales;f__Xanthomonadaceae;g__Aquimonas	0.000278374	0.000548122	0.000103477	0.000164672	0.000440793	0.000207994	3.70934e-05	2.95884e-05	0.000209556	0.000122	0.000103756	6.84252e-05	0.000725032	0.00188917	0.00046856	0.000261803	0.0061008	0.00207777	0.000279109	0	7.02198e-05	5.58363e-05	0.000184383	0.000124486
k__Bacteria;p__Proteobacteria;c__Gammaproteobacteria;o__Xanthomonadales;f__Xanthomonadaceae;g__Dokdonella	0	0	0	0	0	0	0	0	0	0	0	0	0	0	0	0	0	0	0	0	0	0	0	0
k__Bacteria;p__Proteobacteria;c__Gammaproteobacteria;o__Xanthomonadales;f__Xanthomonadaceae;g__Luteimonas	0	0	0	0	0	0	0	0	0	0	0	0	0	0	0	0	0	0.000296824	0	0	0	0	0	0
k__Bacteria;p__Proteobacteria;c__Gammaproteobacteria;o__Xanthomonadales;f__Xanthomonadaceae;g__Lysobacter	0	3.22425e-05	0	0	0	0	0	0	0	0	0	0	0	0	0	0	0	0	0	0	0	0	0	0
k__Bacteria;p__Proteobacteria;c__Gammaproteobacteria;o__Xanthomonadales;f__Xanthomonadaceae;g__Pseudoxanthomonas	0	0	0	0	0	0	0	0	0	0	0	0	0	0	9.37119e-05	0	0	0.00207777	0	0	0	0	0	0
k__Bacteria;p__Proteobacteria;c__Gammaproteobacteria;o__Xanthomonadales;f__Xanthomonadaceae;g__Stenotrophomonas	0	0	0	0	4.00721e-05	0	0	0	0	0	0	0	0	0	0	0	0	0	0	0	0	0	0.000138287	0
k__Bacteria;p__Proteobacteria;c__Gammaproteobacteria;o__[Marinicellales];f__[Marinicellaceae];g__	0	0	0	0	0	0	0	0	0	0	0	0	0	0	0	8.72676e-05	0	0	0	0	0	0	0	0
k__Bacteria;p__Proteobacteria;c__Zetaproteobacteria;o__Mariprofundales;f__Mariprofundaceae;g__	0	0	0	0	0	0	0	0	0	0	0	0	0	0	0	0	0	0	0	0	0	0	0	0
k__Bacteria;p__Proteobacteria;c__Zetaproteobacteria;o__Mariprofundales;f__Mariprofundaceae;g__Mariprofundus	0	0	0	0	0	0	0	0	0	0	0	0	0	0	0	0	0	0	0	0	0	0	4.60957e-05	0
k__Bacteria;p__SAR406;c__AB16;o__ZA3648c;f__AEGEAN_185;g__	0	0	0	0	0	3.46656e-05	0	0	0	0	0	0	0	0	0	0	0	0	0	0	0	0	0	0
k__Bacteria;p__SBR1093;c__;o__;f__;g__	0	0	0	0	0	0	0	0	0	0	0	0	0	0	0	0	0	0	0	0	0	0	0	0
k__Bacteria;p__SR1;c__;o__;f__;g__	0	0	0	0	0	0	0	0	0	0	0	0	0	0	0	0	0	0	0	0	0	0	0	0
k__Bacteria;p__Spirochaetes;c__MVP-15;o__;f__;g__	0	0	0	0	4.00721e-05	0	7.41867e-05	2.95884e-05	0	0	0	0	0	0	0	0	0	0	0	0	0	0	0	0
k__Bacteria;p__Spirochaetes;c__MVP-15;o__PL-11B10;f__;g__	0	0	0	0	0	3.46656e-05	0	0	0	0	3.45853e-05	0	0	0	0	0	0	0	0	0	0	0	0	0
k__Bacteria;p__Spirochaetes;c__Spirochaetes;o__Spirochaetales;f__Spirochaetaceae;g__Treponema	0	0	0	0	0	0	0	0	0	0	0	0	0	0	0	0	0	0	0	0	0	0	0	0
k__Bacteria;p__Synergistetes;c__Synergistia;o__Synergistales;f__Aminiphilaceae;g__	0	0	0	0	0	0	0	0	0	0	0	0	0	0	9.37119e-05	0	0	0	0	0	0	0	0	0
k__Bacteria;p__Synergistetes;c__Synergistia;o__Synergistales;f__Dethiosulfovibrionaceae;g__PD-UASB-13	0	0	0	0	0	0	0	0	0	0	0	0	0	0	0	0	0	0	0	0	0	0	0	0
k__Bacteria;p__Synergistetes;c__Synergistia;o__Synergistales;f__Dethiosulfovibrionaceae;g__TG5	0	0	0	0	0	0	0	0	0	0	0	0	0	0	0	0	0	0	0	0	0	0	0	0
k__Bacteria;p__Synergistetes;c__Synergistia;o__Synergistales;f__Synergistaceae;g__Thermoanaerovibrio	0	0	0	0	0	0	0	0	0	0	3.45853e-05	0	0	0	0	0	0	0	0	0	0	0	0	0
k__Bacteria;p__Synergistetes;c__Synergistia;o__Synergistales;f__TTA_B6;g__E6	0	0	0	0	0	0	0	0	0	0	0	0	0	0	0	0	0	0	0	0	0	0	0	0
k__Bacteria;p__Synergistetes;c__Synergistia;o__Synergistales;f__Thermovirgaceae;g__	0	0	0	0	0	0	0	0	0	3.04999e-05	0	0	0	0	0	0	0	0	0	0	0	0	0	0
k__Bacteria;p__TM6;c__SBRH58;o__;f__;g__	0	0	0	0	0	0	0	0	0	0	0	0	0	0	0	0	0	0	0	0	0	0	0	0
k__Bacteria;p__TM6;c__SJA-4;o__;f__;g__	0	0	0	0	0	0	0	0	0	0	0	0	0	0	0	0	0	0	0	0	0	0	0	0.000124486
k__Bacteria;p__TM7;c__MJK10;o__;f__;g__	0	0	0	0	0	0	0	0	0	0	0	0	0	0	0	0	0	0	0	0	0	0	0	0
k__Bacteria;p__TM7;c__SC3;o__;f__;g__	0	0	0	0	0	0	3.70934e-05	0	0	0	0	0	0	0	0	0	0	0	0	0	0	0	0	0
k__Bacteria;p__TM7;c__TM7-1;o__;f__;g__	3.97678e-05	9.67274e-05	3.44923e-05	2.74454e-05	8.01443e-05	0.000173328	0.00011128	2.95884e-05	0.000209556	6.09998e-05	0.000103756	0.000171063	0	0	0.000374848	0	0	0.000296824	4.65181e-05	0	3.51099e-05	5.58363e-05	9.21914e-05	8.2991e-05
k__Bacteria;p__TM7;c__TM7-3;o__;f__;g__	3.97678e-05	6.44849e-05	0	2.74454e-05	8.01443e-05	0	0	0	0.000139704	0.000304999	0	0	0	0	0	0	0	0	0	3.40148e-05	0.00010533	0	0	0
k__Bacteria;p__TM7;c__TM7-3;o__CW040;f__;g__	0	0	0	0	0	0	0	0	0	0	0	0	0	0	0	0	0	0	0	0	0	0	0	0
k__Bacteria;p__TM7;c__TM7-3;o__CW040;f__F16;g__	0	0	0	0	0	0	0	0	0	0	0	0	0	0	0	0	0	0	0	0	0	0	0	0
k__Bacteria;p__TM7;c__TM7-3;o__EW055;f__;g__	0	0	0	0	0	0	0	0	0	0	0	0	0	0	0	0	0	0	0	0	0	0	0	0
k__Bacteria;p__TM7;c__TM7-3;o__I025;f__;g__	0	0	0	0	0	0	0	0	0	0	0	0	0	0	0	0	0	0	0	0	0	0	0	0
k__Bacteria;p__TM7;c__TM7-3;o__I025;f__Rs-045;g__	0	0	0	0	0	0	0	0	0	0	0	0.000102638	0	0	0	0	0	0	0	0	0	0	0	0
k__Bacteria;p__Tenericutes;c__CK-1C4-19;o__;f__;g__	3.97678e-05	0	0	2.74454e-05	0	3.46656e-05	0	0	0	0	0	0	0	0	0	0	0	0	0	0	0	0	0	0
k__Bacteria;p__Tenericutes;c__Mollicutes;o__;f__;g__	0	0	0	0	0	0	0	0	0	0	0	0	0	0	0	0	0	0	0	0	0	0	0	0
k__Bacteria;p__Tenericutes;c__Mollicutes;o__Acholeplasmatales;f__;g__	0	0	0	0	0	0	0	0	0	0	0	0	0	0	0	0	0	0	0	0	0	0	0	0
k__Bacteria;p__Tenericutes;c__Mollicutes;o__Acholeplasmatales;f__Acholeplasmataceae;g__	0	0	0	0	0	0	0	0	0	0	0	0	0	0	0	0	0	0	0	0	0	0	0	0
k__Bacteria;p__Tenericutes;c__Mollicutes;o__Acholeplasmatales;f__Acholeplasmataceae;g__CandidatusPhytoplasma	0	0	0	0	0	0	0	0	0	0	0	3.42126e-05	0	0	0	0	0	0	0	0	0	0	0	0
k__Bacteria;p__Tenericutes;c__Mollicutes;o__Anaeroplasmatales;f__Anaeroplasmataceae;g__	0	0	0	0	0	0	0	0	0	0	0	0	0	0	0	0	0	0	0	0	0	0	0	0
k__Bacteria;p__Tenericutes;c__Mollicutes;o__Anaeroplasmatales;f__Anaeroplasmataceae;g__Anaeroplasma	0	0	0	0	0	0	0	0	0	0	0	0	0	0	0	0	0	0	0	0	0	0	0	0
k__Bacteria;p__Tenericutes;c__Mollicutes;o__Mycoplasmatales;f__Mycoplasmataceae;g__	0	0	0	0	0	0	0	0	0	0	0	0	0	0	0	0	0	0	0	0	0	0	0	0
k__Bacteria;p__Tenericutes;c__Mollicutes;o__RF39;f__;g__	0	0	0	0	0	0	0	0	0	0	0	0	0	0	0	0	0	0	0	0	0	0	0	0
k__Bacteria;p__Tenericutes;c__RF3;o__ML615J-28;f__;g__	0	0	0	0	0	0	0	0	0	0	0	0	0	0	0	0	0	0	0	0	0	0	0	0
k__Bacteria;p__Thermotogae;c__Thermotogae;o__Thermotogales;f__Thermotogaceae;g__	0	0	0	0	0	0	0	0	0	0	0	0	0	0	0	0	0	0	0	0	0	0	0	0
k__Bacteria;p__Thermotogae;c__Thermotogae;o__Thermotogales;f__Thermotogaceae;g__Geotoga	0	0	0	0	0	0	0	0	0	0	0	0	0	0	0	0	0	0	0	0	0	0	0	0
k__Bacteria;p__Thermotogae;c__Thermotogae;o__Thermotogales;f__Thermotogaceae;g__Marinitoga	0	0	0	0	0	0	0	0	0	0	0	0	0	0	0	0	0	0	0	0	0	0	0	0
k__Bacteria;p__Verrucomicrobia;c__Verrucomicrobiae;o__Verrucomicrobiales;f__Verrucomicrobiaceae;g__	0	0	0	0	0	0	0	0	0	0	0	0	0	0	0	0	0	0	0	0	0	0	0	0
k__Bacteria;p__Verrucomicrobia;c__Verrucomicrobiae;o__Verrucomicrobiales;f__Verrucomicrobiaceae;g__Akkermansia	0	0	0	0	0	0	0	0	0	0	0	0	0	0	0	0	0	0	0	0	0	0	0	0
k__Bacteria;p__Verrucomicrobia;c__Verrucomicrobiae;o__Verrucomicrobiales;f__Verrucomicrobiaceae;g__Prosthecobacter	0	0	0	0	0	0	0	0	0	0	0	0	0	0	0	0	0	0	0	0	0	0	0	0
k__Bacteria;p__Verrucomicrobia;c__[Pedosphaerae];o__[Pedosphaerales];f__Ellin515;g__	0	0	0	0	0	0	0	0	0	0	0	0	0	0	0	0	0	0	0	0	0	0	0	0
k__Bacteria;p__Verrucomicrobia;c__[Pedosphaerae];o__[Pedosphaerales];f__[Pedosphaeraceae];g__Pedosphaera	0	0	0	0	0	0	0	0	0	0	0	0	0	0	0	0	0	0	0	0	0	0	0	0
k__Bacteria;p__Verrucomicrobia;c__[Pedosphaerae];o__[Pedosphaerales];f__auto67_4W;g__	0	0	0	0	0	0	0	0	0	0	0	0	0	0	0	0	0	0	0	0	0	0	0	0
k__Bacteria;p__Verrucomicrobia;c__[Spartobacteria];o__[Chthoniobacterales];f__[Chthoniobacteraceae];g__DA101	0	0	0	0	0	0	0	0	0	0	0	0	0	0	0	0	0	0	0	0	0	0	0	0
k__Bacteria;p__WPS-2;c__;o__;f__;g__	0	0	0	0	0	0	0	0	0	0	0	3.42126e-05	0	0	0.000187424	0	0	0	0	0	0	0	4.60957e-05	0
k__Bacteria;p__WS3;c__PRR-12;o__Sediment-1;f__PRR-10;g__	0	0	0	0	0	0	0	0	0	0	0	0	0	0	0	0	0	0	0	0	0	0	0	4.14955e-05
k__Bacteria;p__WS4;c__;o__;f__;g__	0	0	0	0	0	0	0	0	0	0	0	0	0	0	9.37119e-05	0	0	0	0	0	0	0	0	0
k__Bacteria;p__WS5;c__;o__;f__;g__	0	0	0	0	0	0	0	0	0	0	0	0	0	0	0	0	0	0	0	0	0	0	0	0
k__Bacteria;p__WS6;c__SC72;o__A-2AF;f__;g__	0	0	0	0	0	0	0	0	0	0	0	0	0	0	0	0	0	0	0	0	0	0	0	0
k__Bacteria;p__WS6;c__SC72;o__WCHB1-15;f__;g__	0	0	0	0	0	0	0	0	0	0	0	0	0	0	0	0	0	0	0	0	0	0	0	0
k__Bacteria;p__ZB3;c__;o__;f__;g__	0	0	0	2.74454e-05	4.00721e-05	0	0	0	0	0	0	0	0	0	0	0	0	0	0	0	3.51099e-05	0	0	0
k__Bacteria;p__ZB3;c__Rs-J96;o__;f__;g__	0	0	0	0	0	0	0	0	0	0	0	0	0	0	0	0	0	0	0	0	0	0	0	0
k__Bacteria;p__[Caldithrix];c__KSB1;o__MSB-5B5;f__;g__	0	0	0	0	0	0	0	0	0	0	0	0	0	0	0	0	0	0	0	0	0	0	4.60957e-05	0
k__Bacteria;p__[Thermi];c__Deinococci;o__Deinococcales;f__Deinococcaceae;g__Deinococcus	0	0	0	0	0	0	0	0	0	0	0	0	0	0	0	0	0	0	0	0	0	0	0	0
k__Bacteria;p__[Thermi];c__Deinococci;o__Thermales;f__Thermaceae;g__Thermus	7.95355e-05	0	0	0	0	0	0	0	0	0	0	0	0	0	0	0	0	0	0	0	0	0	0	0
